# Supplementary material for: Novel mutation in hexokinase 2 confers resistance to 2-deoxyglucose by altering protein dynamics
Source: PLoS Comput Biol. 2022 Mar 2;18(3):e1009929. doi: 10.1371/journal.pcbi.1009929 (PMC8920189; doi:10.1371/journal.pcbi.1009929)
Supplement: S1 Table — The table includes per-residue differences in RMSF, calculated B-factors, dynamic cross correlations with residue 238, and betweenness centrality measures. (XLSX) [file pcbi.1009929.s002.xlsx]

## Sheet: RMSF
Aggregate RMSF values (250 ns + 250 ns + 500 ns = 1 µs, each)											Individual-simulation RMSF values
resid	wt sequence	mut sequence	Notes	apo wt all	apo mut all	holo wt all	holo mut all	apo wt - apo mut	holo wt - holo mut		apo wt run #1	apo wt run #2	apo wt run #3	apo mut run #1	apo mut run #2	apo mut run #3	holo wt run #1	holo wt run #2	holo wt run #3	holo mut run #1	holo mut run #2	holo mut run #3
18	D	D		6.67713	4.0202	5.21985	4.34312	2.65693	0.876732		5.59662	6.26014	5.10463	4.92996	2.6168	3.77993	6.20188	3.02897	5.40908	2.41994	2.61237	5.45778
19	V	V		4.79371	2.53073	3.61654	3.0029	2.26297	0.613635		3.86315	3.85784	3.26629	3.19979	1.5174	2.3585	3.76169	2.07493	3.26207	1.27504	1.4677	3.06036
20	P	P		4.10138	2.5054	2.91244	2.83502	1.59599	0.0774204		3.72287	3.88378	2.84885	3.21459	1.61991	2.13773	3.16049	2.29644	2.81049	1.35299	1.53632	3.2096
21	K	K		3.17207	2.6227	2.20752	2.43197	0.54937	-0.224447		3.80918	3.66859	3.25859	2.97459	2.17959	2.45466	2.89973	2.67744	2.66574	1.96706	2.0422	2.94248
22	E	E		2.90633	2.34956	1.86821	2.20861	0.556764	-0.340405		3.38521	3.01711	2.41829	2.59704	1.83406	2.1176	2.00922	2.32041	2.00006	1.5827	1.7014	2.5579
23	L	L		1.9831	1.57456	1.40149	1.81497	0.408542	-0.413479		1.229	2.09115	1.7121	1.70613	1.21845	1.38227	1.27241	0.992475	1.38638	1.03955	1.18168	1.64982
24	M	M		1.7843	1.72949	1.39206	1.74601	0.0548024	-0.353951		1.70695	2.49916	2.11691	1.98453	1.42051	1.57826	1.93031	1.31912	1.86539	1.26044	1.41147	2.08289
25	Q	Q		1.59862	1.76369	1.3699	1.62161	-0.165072	-0.251711		1.65384	2.08464	1.98854	1.67411	1.5138	1.68021	1.65624	1.34237	1.68309	1.40118	1.55919	1.72729
26	Q	Q		1.49051	1.42265	1.1286	1.3251	0.0678651	-0.196505		1.2973	1.87709	1.72911	1.58147	1.12755	1.22875	1.21125	0.95845	1.2477	1.02456	1.12174	1.61709
27	I	I		1.16139	1.15301	0.99954	1.23659	0.00837636	-0.237048		0.962696	1.29658	1.16814	1.20908	0.948124	1.06401	1.0674	0.83084	1.13341	0.867664	1.00086	1.16157
28	E	E		1.08967	1.26574	1.08922	1.21544	-0.176077	-0.126216		1.20814	1.30255	1.18731	1.23148	1.10479	1.20502	1.18584	1.06384	1.23816	1.09381	1.23138	1.08252
29	N	N		1.16354	1.27623	1.05542	1.11533	-0.11269	-0.059917		1.17735	1.4149	1.37768	1.33666	1.05316	1.14232	1.2452	0.923729	1.09449	1.07104	1.15471	1.27441
30	F	F		0.95643	0.949665	0.820806	0.936629	0.00676543	-0.115823		0.891384	1.15518	1.20598	1.10777	0.748833	0.80293	0.846256	0.654011	0.883271	0.77647	0.842198	1.16303
31	E	E		0.836977	0.914062	0.829096	0.983757	-0.0770844	-0.15466		0.892594	0.869678	0.861528	0.854541	0.81958	0.903939	0.795922	0.785573	0.891824	0.868351	0.915317	0.873658
32	K	K		0.966324	1.67868	0.95871	1.03786	-0.712356	-0.0791468		1.52881	1.63529	1.64463	1.69511	1.51256	1.6141	1.55435	1.43286	1.51963	1.55514	1.58078	1.6438
33	I	I		1.00919	1.1139	0.903102	1.05116	-0.104715	-0.148054		0.935744	1.14183	1.13594	1.25479	0.820588	0.884751	0.958899	0.724173	0.899833	0.913988	0.957552	1.28622
34	F	F		0.73728	0.715966	0.735496	0.868894	0.0213139	-0.133398		0.656685	0.726916	0.737559	0.741762	0.614134	0.686568	0.628404	0.552713	0.760371	0.68574	0.752891	0.759904
35	T	T		0.848902	1.13145	0.814663	1.02522	-0.282546	-0.210558		1.01706	0.940444	0.951733	1.07805	0.859691	0.957342	0.979639	0.840757	0.899809	0.926767	0.899936	1.18815
36	V	V		0.78808	0.828397	0.777139	0.935578	-0.0403173	-0.158439		0.805002	0.835661	0.835234	0.808555	0.753188	0.837059	0.80783	0.738952	0.830918	0.864965	0.823895	0.769828
37	P	P		0.930753	0.942971	0.856532	1.01917	-0.0122184	-0.162636		0.924528	0.925649	0.936971	0.927448	0.842898	0.925106	0.878684	0.871155	0.90684	0.91733	0.885446	0.850785
38	T	T		0.832211	0.861549	0.799589	0.949066	-0.0293377	-0.149477		0.821573	0.854994	0.829958	0.866481	0.779631	0.851788	0.834587	0.763354	0.840673	0.845476	0.830297	0.877919
39	E	E		0.863059	1.17476	0.856732	1.01397	-0.311698	-0.157241		1.13504	1.10611	1.13322	1.17629	1.11901	1.15209	1.12956	1.07358	1.17468	1.17758	1.15277	1.16629
40	T	T		0.832377	0.843721	0.779831	0.949326	-0.0113446	-0.169495		0.841564	0.901536	0.858734	0.825602	0.773778	0.846365	0.790006	0.752127	0.849618	0.832279	0.821061	0.799198
41	L	L		0.720018	0.678581	0.668892	0.834462	0.0414372	-0.16557		0.635707	0.706307	0.665029	0.624056	0.607936	0.693111	0.659277	0.58128	0.687567	0.697557	0.640903	0.675233
42	Q	Q		0.684336	0.815591	0.69237	0.885405	-0.131255	-0.193035		0.796873	0.802743	0.750891	0.813064	0.77047	0.795832	0.803565	0.821629	0.898228	0.834161	0.825213	0.923849
43	A	A		0.734196	0.756947	0.733779	0.904673	-0.022751	-0.170894		0.719016	0.765363	0.719694	0.765573	0.68899	0.751226	0.695934	0.640862	0.784542	0.750137	0.736302	0.762939
44	V	V		0.647229	0.644647	0.615293	0.75873	0.00258173	-0.143437		0.612262	0.683259	0.633627	0.630025	0.594409	0.655165	0.571733	0.538483	0.647468	0.659172	0.606759	0.618809
45	T	T		0.601532	0.612632	0.573651	0.698968	-0.0110996	-0.125317		0.566575	0.644857	0.581157	0.578587	0.579803	0.607774	0.553111	0.508752	0.607631	0.604037	0.553004	0.562182
46	K	K		0.68075	1.3536	0.667702	0.822577	-0.672854	-0.154875		1.32033	1.35631	1.3288	1.36172	1.30706	1.32508	1.23664	1.26215	1.32962	1.28236	1.2984	1.27054
47	H	H		0.658437	0.732798	0.657386	0.77308	-0.0743616	-0.115694		0.686899	0.863881	0.803834	0.720644	0.674876	0.751857	1.07302	0.807834	1.19701	1.02586	1.2403	1.07976
48	F	F		0.580515	0.571864	0.601232	0.679212	0.00865094	-0.0779803		0.531314	0.602849	0.539078	0.539049	0.548977	0.578511	0.545068	0.503822	0.60643	0.614779	0.543511	0.570667
49	I	I		0.621167	0.726524	0.674313	0.70339	-0.105357	-0.0290763		0.627988	0.678815	0.640857	0.685503	0.695085	0.72102	0.654983	0.597062	0.7164	0.707462	0.705514	0.673363
50	S	S		0.696703	0.764288	0.746803	0.774326	-0.0675851	-0.0275225		0.72611	0.767936	0.719186	0.750589	0.736941	0.75972	0.730186	0.646345	0.803235	0.798612	0.733706	0.727781
51	E	E		0.644148	0.687214	0.689006	0.739755	-0.0430659	-0.0507491		0.62968	0.688673	0.648757	0.665785	0.633966	0.70624	0.614912	0.556195	0.722521	0.761755	0.668309	0.660655
52	L	L		0.619393	0.663554	0.646996	0.702823	-0.0441608	-0.0558278		0.593923	0.6951	0.600353	0.627968	0.655976	0.66171	0.646851	0.563661	0.688882	0.708692	0.68655	0.63109
53	E	E		0.680041	0.86506	0.711507	0.77714	-0.185019	-0.0656332		0.819919	0.835732	0.823374	0.81253	0.854771	0.848588	0.894172	0.774629	0.87525	0.925467	0.850447	0.76372
54	K	K		0.694476	0.960192	0.68021	0.771882	-0.265717	-0.0916724		0.90675	1.06818	0.975478	0.900322	0.899065	0.993025	1.02697	0.889881	1.13251	1.03413	1.12798	1.036
55	G	G		0.657845	0.667693	0.634282	0.729816	-0.00984734	-0.0955345		0.632011	0.664563	0.636412	0.673053	0.61581	0.688497	0.615046	0.543103	0.646851	0.74124	0.652749	0.597485
56	L	L		0.626437	0.703994	0.625893	0.727506	-0.0775567	-0.101613		0.639404	0.659286	0.678582	0.719721	0.704325	0.686074	0.699223	0.576054	0.693009	0.85082	0.685222	0.654481
57	S	S		0.760401	0.797547	0.727547	0.831858	-0.037146	-0.104312		0.753237	0.796163	0.775886	0.79094	0.752861	0.814444	0.714361	0.67533	0.77391	0.882639	0.780302	0.739204
58	K	K		0.951273	1.33355	0.941233	1.00376	-0.382277	-0.0625291		1.28989	1.34021	1.34172	1.31108	1.29763	1.34829	1.34106	1.31185	1.4023	1.38662	1.34231	1.32288
59	K	K		1.17397	1.82133	1.15706	1.19521	-0.647361	-0.0381459		1.83275	1.82312	1.90058	1.76268	1.7898	1.84045	1.73606	1.693	1.94669	1.94258	1.89488	1.78926
60	G	G		1.02085	0.884819	0.959859	0.964376	0.136031	-0.00451697		0.913528	0.903396	1.06517	0.890888	0.841897	0.902229	0.791032	0.797376	1.05615	0.96237	0.904628	0.840008
61	G	G		0.861177	0.818193	0.845779	0.887922	0.0429841	-0.0421433		0.833296	0.862862	0.857576	0.805323	0.776565	0.84259	0.73402	0.723929	0.901024	0.852566	0.827968	0.780832
62	N	N		0.82606	0.829939	0.830437	0.866265	-0.00387912	-0.0358285		0.801122	1.08232	0.842333	0.755941	0.838764	0.854986	0.829928	0.694096	1.00956	0.818164	0.989918	0.861066
63	I	I		0.646495	0.653826	0.615016	0.677068	-0.00733084	-0.0620513		0.607673	0.682907	0.602536	0.634716	0.611431	0.670621	0.570133	0.539956	0.650202	0.699802	0.63941	0.616469
64	P	P		0.638729	0.672467	0.58981	0.678441	-0.0337378	-0.0886308		0.631933	0.67696	0.629657	0.668513	0.60222	0.69381	0.566606	0.517658	0.622042	0.70411	0.627988	0.58121
65	M	M		0.547938	0.551467	0.515145	0.597861	-0.00352913	-0.0827161		0.511013	0.552682	0.525119	0.559911	0.523696	0.559657	0.475435	0.427958	0.52377	0.584944	0.541838	0.498883
66	I	I		0.594581	0.710214	0.574376	0.637372	-0.115633	-0.0629969		0.674876	0.683034	0.709248	0.760746	0.601421	0.719718	0.618664	0.565949	0.738624	0.821067	0.677039	0.689718
67	P	P		0.563374	0.653785	0.559668	0.599229	-0.0904107	-0.0395614		0.62973	0.618195	0.660736	0.669966	0.604689	0.651173	0.578584	0.531846	0.626676	0.710317	0.621094	0.595916
68	G	G		0.592662	0.616587	0.588676	0.608641	-0.0239248	-0.0199652		0.567405	0.579072	0.564476	0.622647	0.559506	0.616691	0.499937	0.521205	0.576735	0.614188	0.564066	0.548498
69	W	W		0.553945	0.677952	0.544761	0.591067	-0.124007	-0.0463066		0.688563	0.647527	0.644926	0.736529	0.624294	0.637573	0.478649	0.535151	0.647168	0.819125	0.699197	0.539581
70	V	V		0.531547	0.574704	0.529008	0.575219	-0.0431568	-0.0462105		0.533975	0.558897	0.520258	0.5583	0.531388	0.599003	0.488743	0.549235	0.535363	0.601895	0.547387	0.496774
71	M	M		0.625255	0.91605	0.645377	0.698534	-0.290795	-0.0531569		0.731489	0.742774	0.685036	0.759232	0.743821	0.979469	0.701709	0.946315	0.733267	0.821474	0.739748	0.724227
72	D	D		0.622121	0.662544	0.619863	0.68551	-0.0404232	-0.0656466		0.621475	0.661114	0.626401	0.660634	0.652644	0.662847	0.570952	0.602198	0.633551	0.701644	0.635121	0.593052
73	F	F		0.640105	0.743176	0.657259	0.708245	-0.103071	-0.0509863		0.736036	0.793724	0.689337	0.742788	0.747405	0.741104	0.749732	0.691381	0.744091	0.79624	0.70909	0.709799
74	P	P		0.68024	0.689257	0.707978	0.720303	-0.00901733	-0.0123242		0.676584	0.702686	0.672735	0.687999	0.681972	0.691103	0.632288	0.671044	0.730311	0.684384	0.678632	0.643823
75	T	T		0.830159	0.878235	0.903931	0.933291	-0.0480766	-0.0293602		0.850695	0.877698	0.856435	0.868541	0.865467	0.875243	0.858418	0.881307	0.937018	0.882211	0.892641	0.90209
76	G	G		0.820721	0.785418	0.965441	0.938103	0.0353029	0.0273377		0.864757	0.794161	0.769129	0.77051	0.768886	0.801407	0.962176	0.917693	0.903489	0.764653	0.817173	0.910392
77	K	K		0.851075	1.3942	1.01225	1.01591	-0.543129	-0.00365971		1.43741	1.36841	1.3582	1.39811	1.33154	1.38089	1.64279	1.4933	1.43389	1.39045	1.39968	1.55978
78	E	E		0.748161	0.723164	0.847379	0.820693	0.0249974	0.0266861		0.723457	0.727483	0.698064	0.699661	0.707875	0.725587	0.793989	0.734307	0.78344	0.698705	0.69781	0.750605
79	S	S		0.824283	0.851057	1.0111	0.824717	-0.0267736	0.186387		0.965304	0.816703	0.827024	0.815581	0.831944	0.852535	0.939452	1.0357	0.954955	0.772277	0.864807	0.885308
80	G	G		0.873239	0.837146	1.03379	0.838447	0.0360927	0.19534		0.895632	0.794385	0.805827	0.798608	0.821616	0.829606	0.823876	0.945187	0.876722	0.747997	0.805983	0.780725
81	D	D		0.761	0.856039	0.862889	0.719958	-0.0950383	0.142931		0.844715	0.823331	0.818048	0.803771	0.846707	0.838209	0.801108	0.863944	0.842971	0.771865	0.765328	0.755409
82	F	F		0.614467	0.68188	0.643895	0.61263	-0.0674128	0.0312644		0.603747	0.640046	0.624068	0.627585	0.672025	0.671351	0.616889	0.644435	0.622841	0.615958	0.589108	0.591516
83	L	L		0.591344	0.774529	0.591692	0.631123	-0.183184	-0.0394304		0.635899	0.708275	0.700872	0.689466	0.722005	0.782092	0.646594	0.658003	0.682722	0.718879	0.663909	0.671345
84	A	A		0.563733	0.647499	0.537446	0.608891	-0.0837665	-0.0714445		0.546042	0.593432	0.573248	0.571154	0.61101	0.658958	0.526272	0.540872	0.557781	0.568541	0.541493	0.51305
85	I	I		0.62376	0.766328	0.603774	0.696533	-0.142567	-0.092759		0.650445	0.68066	0.665388	0.681873	0.687183	0.760412	0.575438	0.670478	0.649662	0.677536	0.675547	0.620993
86	D	D		0.704241	0.852008	0.818407	0.805638	-0.147767	0.0127695		0.735473	0.717692	0.723273	0.73815	0.772952	0.85726	0.762343	0.969228	0.785799	0.73485	0.810243	0.598458
87	L	L		0.938356	1.06232	1.14433	1.1516	-0.123964	-0.00727205		1.03481	0.885886	0.913119	0.931956	0.953592	1.08967	0.825058	1.21744	0.948121	1.03379	1.07985	0.826231
88	G	G		1.54682	1.52986	1.84547	1.95829	0.0169629	-0.112826		1.79612	1.27464	1.64215	1.36408	1.31329	1.64499	1.82913	1.8073	1.5522	1.66522	1.53624	1.5323
89	G	G		2.24752	1.89057	2.38752	3.06823	0.35695	-0.680709		2.41805	1.48852	2.18515	1.85024	1.63181	1.93897	2.22746	2.04891	1.97985	2.01008	1.9156	2.17035
90	T	T		1.74113	1.74668	1.84015	2.40847	-0.00555303	-0.56832		2.04586	1.49432	1.87719	1.59784	1.68377	1.77809	1.60092	1.70263	1.79414	1.72241	1.78582	1.83362
91	N	N		1.25993	1.53592	1.3984	1.47766	-0.275993	-0.0792549		1.52939	1.35372	1.44484	1.4081	1.47411	1.56219	1.24449	1.36585	1.48913	1.4368	1.51363	1.22678
92	L	L		0.9248	1.04391	1.00174	1.10683	-0.119111	-0.105091		0.929241	0.880305	0.897135	0.891813	0.948908	1.07057	0.778231	0.831516	0.933507	0.951076	0.955276	0.812954
93	R	R		0.794465	0.872614	0.884994	0.896018	-0.0781485	-0.0110235		0.766172	0.76435	0.757555	0.747474	0.839249	0.887959	0.647426	0.744126	0.789282	0.776529	0.806989	0.656978
94	V	V		0.722071	0.887115	0.741685	0.793463	-0.165044	-0.0517787		0.745394	0.744128	0.767459	0.790768	0.838366	0.877913	0.707389	0.803384	0.75233	0.781085	0.728127	0.704505
95	V	V		0.689304	0.778458	0.699093	0.722899	-0.0891534	-0.0238052		0.675667	0.702055	0.695319	0.689044	0.747641	0.802295	0.659407	0.708399	0.692455	0.692135	0.666284	0.624462
96	L	L		0.680404	0.874433	0.70563	0.686236	-0.194028	0.0193933		0.736628	0.80965	0.774795	0.779872	0.858607	0.886315	0.740232	0.784162	0.778528	0.801449	0.714794	0.718065
97	V	V		0.675199	0.708397	0.738941	0.640291	-0.0331976	0.0986496		0.682014	0.695725	0.658958	0.671082	0.680857	0.707998	0.671977	0.716733	0.696525	0.630139	0.624275	0.622547
98	K	K		0.782502	1.32623	0.912764	0.739317	-0.543728	0.173447		1.32032	1.30439	1.31134	1.23521	1.33965	1.32301	1.31687	1.34519	1.37293	1.24842	1.2843	1.23361
99	L	L		0.774084	0.691405	0.961681	0.768397	0.0826792	0.193284		0.75461	0.671234	0.668007	0.650106	0.671308	0.698394	0.698903	0.814022	0.741185	0.616082	0.657355	0.656449
100	G	G		1.07048	0.968458	1.51763	1.22926	0.102018	0.288372		1.24398	0.889986	0.981016	0.903962	0.93785	0.999363	1.21957	1.34237	1.20553	0.802876	1.10986	1.14475
101	G	G		0.986864	0.90657	1.74633	1.75992	0.0802941	-0.0135891		1.10567	0.884805	0.917349	0.862125	0.881645	0.920426	1.84404	1.2156	1.18815	0.804078	0.962274	1.60687
102	D	D		1.02455	1.04176	1.28391	1.14668	-0.017212	0.137229		1.27446	1.05717	1.06634	0.959401	1.05999	1.06878	1.5231	1.28149	1.37449	0.89122	1.08616	1.40561
103	R	R		0.916575	0.829436	1.21554	1.05067	0.0871386	0.164873		0.932236	0.83968	0.842148	0.808507	0.79889	0.862236	1.44666	0.892121	1.1346	0.812724	0.8423	1.29217
104	T	T		1.02239	1.04735	1.52311	1.23368	-0.0249568	0.289436		1.19026	1.07016	1.08139	0.996296	1.05202	1.06981	1.81838	1.30948	1.58199	0.90204	1.04983	1.51107
105	F	F		0.970259	0.917318	1.21278	0.993315	0.0529411	0.219466		1.02283	0.934301	0.911382	0.864693	0.904919	0.927028	1.07455	1.06989	1.12006	0.82169	0.98593	0.874911
106	D	D		0.980953	1.02215	1.17309	0.965209	-0.0411971	0.207882		1.12904	1.00055	1.02403	0.976735	1.00576	1.00998	1.04604	1.17635	1.07858	0.925264	1.05596	0.97786
107	T	T		0.896098	0.970332	1.02053	0.874768	-0.074234	0.145759		0.994291	0.917892	0.917979	0.923027	0.933382	0.984407	0.91763	1.05377	0.95533	0.869943	0.938383	0.866824
108	T	T		0.909043	1.02312	1.00047	0.894512	-0.114082	0.105957		0.887093	0.963256	0.944635	0.911366	1.01642	1.05597	0.886544	0.990317	0.95071	0.932	0.882819	0.866945
109	Q	Q		0.875098	1.10676	0.930477	0.887919	-0.231664	0.0425583		0.995864	1.08439	1.03903	1.0156	1.09465	1.13031	1.08869	1.19341	1.05518	1.00887	1.02811	0.956752
110	S	S		0.937151	1.07326	1.00238	0.987456	-0.136112	0.0149264		0.924944	0.937332	0.947365	0.927352	1.05705	1.08949	0.830399	0.992117	0.951585	0.986115	0.913333	0.874593
111	K	K		1.00179	1.5141	1.09802	1.10502	-0.512308	-0.00699719		1.38867	1.4301	1.39709	1.35827	1.49903	1.54148	1.24438	1.461	1.42577	1.46471	1.45425	1.26668
112	Y	Y		1.14346	1.23863	1.25312	1.24608	-0.0951619	0.00703606		1.09569	1.05589	1.09066	1.06714	1.18562	1.27285	1.00821	1.02269	1.17819	1.12488	1.04614	0.954135
113	R	R		1.34354	1.97401	1.47435	1.46468	-0.630477	0.00967505		1.97842	1.68869	1.95373	1.62686	1.86179	2.1377	1.95973	1.81489	2.05882	2.00785	1.77715	1.9822
114	L	L		1.33035	1.44566	1.43304	1.68334	-0.115311	-0.250305		1.37441	1.24561	1.30345	1.31683	1.24043	1.47849	1.03564	1.25319	1.33246	1.3863	1.49893	1.18567
115	P	P		1.73593	1.75566	1.84728	2.34466	-0.019733	-0.497389		1.85352	1.39677	1.75517	1.51595	1.70927	1.75871	1.54198	1.58674	1.61223	1.67056	1.66152	1.69699
116	D	D		1.92524	2.30536	2.07768	2.4391	-0.380121	-0.361424		2.35028	1.77521	2.14648	1.91945	2.29706	2.21828	1.92304	2.1652	1.95356	2.04878	2.19496	2.01738
117	A	A		1.73649	2.20082	1.79421	2.25473	-0.464336	-0.460518		1.95579	1.58758	1.76206	1.78704	2.37023	1.93821	1.33423	1.45423	1.69627	1.83838	2.18788	1.49826
118	M	M		1.47901	1.62046	1.53303	1.96411	-0.141452	-0.431077		1.49058	1.34329	1.4134	1.42602	1.44009	1.63158	1.10042	1.19059	1.39946	1.56337	1.85435	1.23307
119	R	R		1.48041	2.0022	1.52669	1.89227	-0.521784	-0.365583		1.82612	1.41377	1.64627	1.68223	1.98546	1.81	1.29735	1.53218	1.59203	1.82528	2.04701	1.52162
120	T	T		1.64662	2.27085	1.66194	2.09146	-0.624232	-0.429527		1.98369	1.51348	1.71354	1.77686	2.40047	1.88496	1.20761	1.44884	1.65681	1.82591	2.15982	1.40217
121	T	T		1.58992	1.78852	1.61983	2.07376	-0.1986	-0.453934		1.69129	1.37934	1.5164	1.62173	1.71435	1.73274	1.0928	1.25411	1.44841	1.63549	2.00768	1.23747
122	Q	Q		1.72228	2.26976	1.75051	2.21232	-0.547474	-0.461809		2.31069	1.94585	2.16967	2.16065	1.92559	2.2915	1.64742	1.95471	1.93527	2.25996	2.58772	1.81575
123	N	N		1.57919	1.77748	1.60575	2.05486	-0.198292	-0.449114		1.88606	1.52124	1.62445	1.72619	1.53773	1.78321	1.27368	1.38913	1.50546	1.80368	2.21857	1.29218
124	P	P		1.45321	1.64416	1.47723	1.78125	-0.190948	-0.304018		1.75079	1.45792	1.49327	1.59566	1.44402	1.69008	1.27738	1.33711	1.49348	1.66845	2.1301	1.20213
125	D	D		1.28719	1.4828	1.30802	1.64713	-0.195613	-0.339114		1.44513	1.22739	1.32293	1.36821	1.25614	1.51955	1.00871	1.10112	1.26037	1.46737	1.70995	1.07122
126	E	E		1.27346	1.54801	1.29529	1.66607	-0.274556	-0.370779		1.47633	1.30108	1.36159	1.39556	1.35661	1.56141	1.11261	1.18177	1.32827	1.49091	1.68659	1.18312
127	L	L		1.11451	1.26162	1.15009	1.4599	-0.147112	-0.309806		1.18374	1.01407	1.09289	1.13136	1.09283	1.27156	0.861785	0.989158	1.08408	1.25487	1.35429	0.959004
128	W	W		1.00859	1.13313	1.02419	1.28777	-0.124538	-0.263575		1.0647	0.908338	0.969836	1.01339	0.972562	1.14237	0.769642	0.869527	0.936685	1.0506	1.21682	0.838432
129	E	E		1.0913	1.33888	1.08955	1.38556	-0.247579	-0.296011		1.23231	1.10089	1.12544	1.18692	1.11708	1.36506	0.936253	0.919291	1.11233	1.27284	1.41219	0.944728
130	F	F		1.06887	1.30637	1.07263	1.3347	-0.237494	-0.262066		1.20417	1.10005	1.13004	1.16129	1.1535	1.34286	0.937426	1.03939	1.18065	1.30569	1.27617	1.01473
131	I	I		0.91103	1.02576	0.906888	1.12008	-0.114729	-0.213192		0.932832	0.850833	0.876707	0.896781	0.892251	1.04902	0.745643	0.769488	0.876112	0.963049	1.02076	0.771332
132	A	A		0.928222	1.09817	0.906568	1.13009	-0.169949	-0.223525		0.971017	0.909474	0.921425	0.952751	0.951247	1.12287	0.767497	0.732727	0.921962	1.03111	1.07533	0.79379
133	D	D		1.04457	1.25639	1.02476	1.24292	-0.211817	-0.218154		1.11316	1.04243	1.05999	1.09282	1.08291	1.28835	0.888448	0.867493	1.07653	1.20954	1.18196	0.934092
134	S	S		0.990375	1.12333	0.987157	1.13108	-0.132958	-0.143927		1.0014	0.953445	0.972154	0.968449	1.02012	1.15248	0.843171	0.823635	0.997553	1.06668	0.991143	0.871696
135	L	L		0.906968	0.995492	0.895874	1.01416	-0.0885243	-0.118283		0.823097	0.872904	0.828578	0.873723	0.912799	0.974438	0.744976	0.736705	0.821878	0.938678	0.914198	0.816903
136	K	K		1.03519	1.40081	1.02505	1.1587	-0.365621	-0.133647		1.23884	1.23668	1.23849	1.24931	1.27907	1.43617	1.0667	1.07294	1.23134	1.41568	1.28908	1.15222
137	A	A		1.10532	1.24797	1.0992	1.19405	-0.142649	-0.0948486		1.0934	1.09453	1.09668	1.08339	1.14605	1.28485	0.943319	0.940083	1.1173	1.21494	1.0441	0.995234
138	F	F		0.985693	1.01718	1.00453	1.03192	-0.0314868	-0.0273861		0.848318	0.899409	0.893987	0.872153	0.988154	1.03885	0.804576	0.836858	0.91171	0.948119	0.813469	0.813133
139	I	I		1.02449	1.15882	1.05676	1.0784	-0.134325	-0.0216387		1.00402	1.04717	1.04504	1.01326	1.12985	1.18135	0.947036	0.91152	1.03484	1.12789	1.03156	0.937678
140	D	D		1.24967	1.40759	1.28003	1.30186	-0.157917	-0.0218325		1.2589	1.28753	1.28031	1.25157	1.32767	1.44298	1.13376	1.15821	1.27899	1.42028	1.24351	1.17401
141	E	E		1.28806	1.47132	1.33622	1.30462	-0.183264	0.0316075		1.31413	1.38655	1.36379	1.35587	1.41188	1.49118	1.25855	1.37226	1.37371	1.44146	1.28741	1.31332
142	Q	Q		1.17942	1.23065	1.23045	1.18343	-0.0512289	0.0470271		1.1257	1.20606	1.13895	1.11779	1.23083	1.23241	1.17991	1.17518	1.18894	1.26237	1.16034	1.13097
143	F	F		1.34007	1.31543	1.40945	1.34094	0.0246427	0.0685109		1.22541	1.27846	1.24613	1.22677	1.27529	1.32516	1.15884	1.20303	1.20576	1.31312	1.24091	1.16842
144	P	P		1.78108	1.83954	1.88345	1.77628	-0.0584598	0.107166		1.70443	1.78586	1.80624	1.73243	1.78457	1.87357	1.62538	1.81194	1.77391	1.82743	1.77352	1.6742
145	Q	Q		1.9924	2.40679	2.10478	2.01689	-0.414393	0.0878897		2.18835	2.32057	2.21982	2.2171	2.28743	2.4801	2.25184	2.31383	2.23409	2.3748	2.33069	2.30794
146	G	G		1.89086	1.78527	2.07794	1.83496	0.105583	0.242976		1.79209	1.81434	1.85269	1.73133	1.72668	1.80403	1.65234	2.01242	1.78768	1.81299	1.77165	1.65017
147	I	I		1.78606	1.64156	1.91665	1.71824	0.144501	0.198409		1.66544	1.82579	1.61699	1.58686	1.62723	1.64278	1.51112	1.56369	1.62798	1.56947	1.61661	1.48976
148	S	S		2.30984	2.59482	2.42039	2.32562	-0.284976	0.0947763		2.42312	2.43681	2.53419	2.47976	2.48054	2.6898	2.30981	2.48592	2.37285	2.46471	2.46996	2.41214
149	E	E		1.74962	2.04786	1.86892	1.75342	-0.298246	0.1155		1.98796	2.07834	2.01701	2.02166	1.98349	2.05279	2.01204	1.77039	2.01347	1.99908	2.09375	1.92529
150	P	P		1.16554	1.43021	1.2327	1.27013	-0.264679	-0.0374361		1.25473	1.37622	1.34075	1.35531	1.36169	1.41114	1.28308	1.23983	1.31267	1.43459	1.49874	1.28628
151	I	I		0.834752	1.01017	0.884495	0.912853	-0.175418	-0.0283573		0.842725	0.927231	0.929198	0.914215	0.941279	1.02022	0.880123	0.984799	0.868787	0.95096	0.994632	0.911147
152	P	P		0.630934	0.740425	0.654602	0.675627	-0.109491	-0.0210249		0.613275	0.68481	0.664169	0.674018	0.688765	0.743874	0.647255	0.657822	0.640511	0.660016	0.689289	0.63478
153	L	L		0.550227	0.669444	0.552637	0.595355	-0.119217	-0.0427183		0.535022	0.614741	0.593455	0.587816	0.607521	0.669049	0.534546	0.531637	0.592511	0.588412	0.563032	0.546495
154	G	G		0.509556	0.573772	0.516874	0.556345	-0.0642164	-0.0394715		0.473257	0.530234	0.502465	0.507815	0.530484	0.573219	0.451601	0.50402	0.504839	0.516949	0.48977	0.455657
155	F	F		0.530053	0.767958	0.537649	0.604213	-0.237904	-0.0665639		0.673364	0.634104	0.620125	0.625808	0.663789	0.768383	0.558315	0.665774	0.646188	0.73649	0.670056	0.611191
156	T	T		0.569793	0.737484	0.573801	0.672716	-0.167691	-0.0989149		0.610328	0.587663	0.58474	0.580956	0.737096	0.707739	0.480483	0.640568	0.565442	0.60748	0.687057	0.484331
157	F	F		0.704588	0.934395	0.761959	0.959498	-0.229807	-0.197539		0.822416	0.725439	0.752879	0.757672	0.861855	0.914487	0.566536	0.758133	0.754367	0.825235	1.01078	0.620333
158	S	S		0.975318	1.2131	1.35553	1.19513	-0.237786	0.160399		1.19091	0.91737	0.972754	1.07279	1.13086	1.16497	0.610213	1.59584	0.937648	0.997048	1.16798	0.71794
159	F	F		1.01029	1.18026	1.11144	1.17982	-0.169973	-0.0683818		1.14189	0.910921	0.966072	1.07266	1.06946	1.16156	0.595104	1.07117	0.950611	1.04873	1.27218	0.703921
160	P	P		1.13209	1.39086	1.24672	1.27966	-0.258772	-0.0329399		1.28921	1.06693	1.1216	1.28068	1.35025	1.37898	0.65748	1.0616	1.12435	1.26171	1.47095	0.776767
161	A	A		1.09989	1.23616	1.07867	1.04228	-0.136275	0.0363858		1.19602	1.03961	1.06588	1.17436	1.23983	1.19553	0.670292	0.777886	1.17772	1.1006	1.25414	0.723185
162	S	S		1.16066	1.353	1.08071	1.12531	-0.192338	-0.0446013		1.26856	1.1905	1.20632	1.29945	1.36049	1.30108	0.640351	0.744535	1.1657	1.3126	1.29247	0.698665
163	Q	Q		0.848823	0.92818	0.901857	0.985719	-0.0793569	-0.0838623		0.942848	0.967298	0.907205	0.871428	0.916183	0.918953	0.57021	0.696899	1.02111	1.15585	1.09937	0.73394
164	N	N		0.692072	0.963437	0.712584	0.693118	-0.271365	0.019466		0.887135	0.862826	0.866172	0.86316	0.90359	0.995578	0.761832	0.781325	0.889147	0.892448	0.86682	0.801197
165	K	K		0.537225	0.754938	0.562113	0.539575	-0.217713	0.0225382		0.655758	0.760115	0.692397	0.657233	0.744443	0.769923	0.603006	0.699044	0.739823	0.674215	0.72222	0.667077
166	I	I		0.504434	0.599302	0.499478	0.509234	-0.0948673	-0.00975685		0.517639	0.558687	0.511889	0.550443	0.566149	0.624352	0.524739	0.528541	0.524092	0.514186	0.503759	0.501252
167	N	N		0.605204	0.759181	0.635386	0.672819	-0.153976	-0.0374332		0.661603	0.683718	0.666665	0.703284	0.715159	0.770185	0.616006	0.65961	0.749251	0.767386	0.768968	0.650892
168	E	E		0.704469	0.791851	0.700736	0.756823	-0.0873826	-0.0560873		0.71246	0.696534	0.677235	0.716228	0.753668	0.797362	0.515524	0.605828	0.739703	0.801357	0.803957	0.592109
169	G	G		0.811459	0.90734	0.808483	0.913547	-0.0958814	-0.105064		0.852545	0.776167	0.772701	0.84524	0.856129	0.896957	0.520772	0.623883	0.846226	0.951246	0.949528	0.581098
170	I	I		0.993735	1.21116	0.990716	1.04769	-0.217422	-0.0569712		1.11391	1.01302	1.01338	1.12273	1.19574	1.18294	0.621576	0.844141	1.02805	1.11518	1.21355	0.721239
171	L	L		1.07731	1.29236	1.09694	1.17306	-0.215042	-0.0761149		1.21958	1.01876	1.0624	1.18882	1.29949	1.25865	0.671575	0.916411	1.05787	1.12725	1.3195	0.767094
172	Q	Q		1.24096	1.69384	1.39181	1.40219	-0.452879	-0.0103778		1.45473	1.40325	1.3407	1.50566	1.68545	1.67025	0.875739	1.37389	1.29314	1.36605	1.87735	1.12087
173	R	R		1.32509	2.3429	1.51108	1.58257	-1.01781	-0.0714954		2.24265	1.79544	1.73915	2.3302	1.97912	2.39104	1.2254	1.81138	1.8894	2.05011	2.37997	1.80467
174	W	W		1.31413	1.47324	1.42252	1.60117	-0.159113	-0.178656		1.39375	1.13838	1.20622	1.3526	1.33465	1.48128	0.780733	1.24847	1.20699	1.33446	1.66967	0.914103
175	T	T		1.38671	1.63683	1.50437	1.70625	-0.250115	-0.201874		1.53445	1.24605	1.34522	1.49754	1.52232	1.62192	0.822938	1.2702	1.33904	1.47313	1.8257	1.06534
176	K	K		1.58314	2.23255	1.59148	1.92042	-0.649415	-0.328947		1.85557	1.47092	2.0928	2.07127	2.62603	1.95825	0.841034	1.89696	1.3477	1.77685	2.01173	1.00244
177	G	G		1.60781	1.99794	1.63917	2.05382	-0.390138	-0.414654		1.77772	1.43532	1.54325	1.71686	1.8982	1.88196	1.03482	1.44965	1.4967	1.72722	2.17089	1.28831
178	F	F		1.40495	1.60674	1.46568	1.83537	-0.201785	-0.369695		1.48925	1.18588	1.2768	1.36054	1.55867	1.54142	0.882308	1.19811	1.23579	1.45059	1.79973	1.04463
179	D	D		1.52912	1.88804	1.58291	2.00462	-0.358917	-0.421718		1.81337	1.45448	1.56833	1.71735	1.53803	1.91352	1.08646	1.48723	1.53547	1.77716	2.29558	1.2618
180	I	I		1.42127	1.60894	1.48617	1.86805	-0.18767	-0.381876		1.49973	1.22985	1.31619	1.45477	1.41208	1.60878	0.906423	1.17128	1.30219	1.47095	1.9337	1.02911
181	P	P		1.58455	1.93845	1.66066	2.01422	-0.353905	-0.353566		1.83499	1.4972	1.61958	1.71879	1.56025	1.96146	1.16227	1.66469	1.58544	1.77776	2.34833	1.23392
182	N	N		1.60855	2.01463	1.6523	1.92539	-0.406088	-0.273091		1.93862	1.61627	1.77037	1.77771	1.78089	2.02593	1.34834	1.77575	1.73108	1.84534	2.33447	1.36568
183	I	I		1.34457	1.50918	1.34733	1.5698	-0.164608	-0.222471		1.41604	1.22324	1.27328	1.3384	1.44048	1.50914	0.941664	1.15363	1.25205	1.3383	1.65888	0.940696
184	E	E		1.33019	1.81221	1.42281	1.54986	-0.482017	-0.127047		1.66298	1.44007	1.49649	1.63959	1.85433	1.7844	1.0522	1.74213	1.63212	1.60615	1.93548	1.16594
185	N	N		1.34649	1.76507	1.41416	1.50142	-0.418582	-0.0872579		1.58848	1.41987	1.47561	1.62492	1.7723	1.72415	1.00831	1.61984	1.57707	1.58619	1.91805	1.10857
186	H	H		1.21324	1.61587	1.26775	1.36494	-0.402622	-0.097194		1.50593	1.37674	1.49466	1.48474	1.54648	1.60282	0.882526	1.29776	1.4031	1.42275	1.69806	1.04184
187	D	D		0.964636	1.09367	1.00346	1.11527	-0.129032	-0.11181		0.989616	0.89463	0.901654	0.985749	1.02369	1.09768	0.586887	0.783122	1.00488	1.08675	1.17935	0.66648
188	V	V		0.884262	1.00178	0.927297	1.062	-0.117517	-0.134704		0.934771	0.826621	0.849909	0.899021	0.898272	1.00964	0.617674	0.754854	0.919324	1.03673	1.09909	0.705441
189	V	V		0.777363	0.853038	0.79536	0.922691	-0.0756751	-0.127331		0.774874	0.729105	0.72276	0.755532	0.770113	0.869525	0.565708	0.639459	0.78828	0.84647	0.901682	0.610154
190	P	P		0.973511	1.12653	1.04547	1.1619	-0.153023	-0.116429		1.02072	0.9457	0.936147	0.987906	1.02523	1.15754	0.702212	0.843186	1.07112	1.09622	1.22928	0.772649
191	M	M		1.05734	1.30939	1.14174	1.2655	-0.252046	-0.123761		1.29716	1.21635	1.22397	1.17695	1.15814	1.34389	1.02009	1.02956	1.27119	1.40759	1.36498	1.01742
192	L	L		0.90472	0.982049	0.932358	1.07441	-0.0773284	-0.142049		0.900876	0.837641	0.860286	0.879974	0.882744	0.998059	0.735102	0.77101	0.876833	0.915479	0.991759	0.788259
193	Q	Q		0.925505	1.31162	0.975046	1.07729	-0.386111	-0.102246		1.12479	1.13907	1.10532	1.14721	1.17048	1.35693	0.952578	1.02924	1.26845	1.29075	1.37171	1.01033
194	K	K		1.08123	1.74495	1.14526	1.3234	-0.663712	-0.178139		1.61061	1.56197	1.56122	1.56759	1.57746	1.8171	1.46204	1.48917	1.71065	1.62205	1.84707	1.49651
195	Q	Q		1.03603	1.25466	1.05075	1.29418	-0.218628	-0.243433		1.13834	1.03936	1.05021	1.11196	1.08085	1.2741	0.8526	0.857476	1.0506	1.16678	1.34867	0.873126
196	I	I		0.970097	1.07323	0.97434	1.1613	-0.103134	-0.186963		0.929876	0.905491	0.920847	0.944516	0.973229	1.08805	0.75253	0.752033	0.939861	0.985283	1.07653	0.78346
197	T	T		1.13366	1.37164	1.19067	1.37055	-0.237986	-0.17988		1.20458	1.17373	1.16967	1.17974	1.25205	1.39267	0.968745	0.968734	1.25618	1.33264	1.47275	1.00192
198	K	K		1.27954	1.6629	1.3229	1.56921	-0.383356	-0.246313		1.512	1.47406	1.43575	1.49792	1.43941	1.69516	1.25537	1.24902	1.44391	1.5662	1.74974	1.27873
199	R	R		1.20091	1.33383	1.20433	1.45666	-0.132921	-0.252327		1.15556	1.13914	1.11202	1.18435	1.13714	1.36185	0.928755	0.870293	1.12772	1.30297	1.35162	0.97726
200	N	N		1.22473	1.5686	1.26583	1.4632	-0.343871	-0.197366		1.42525	1.37761	1.39109	1.42103	1.44504	1.59809	1.20303	1.14413	1.43973	1.59529	1.61504	1.21283
201	I	I		1.08906	1.23415	1.07898	1.26729	-0.145099	-0.188311		1.05138	1.0956	1.05323	1.09779	1.10909	1.23629	0.93756	0.847765	1.06569	1.19363	1.2358	0.946616
202	P	P		1.14422	1.35973	1.17591	1.27541	-0.215517	-0.0994913		1.21162	1.26177	1.19572	1.25371	1.24761	1.34592	1.13676	1.02957	1.14793	1.25567	1.41215	1.12545
203	I	I		0.832449	1.01419	0.888911	0.945898	-0.181744	-0.0569873		0.820087	0.955139	0.898661	0.911941	0.925669	1.0024	0.856917	0.799923	0.897703	0.981112	1.03227	0.864821
204	E	E		0.815529	1.06062	0.924938	0.926372	-0.245087	-0.00143406		0.957485	0.987592	0.971423	1.00581	0.975349	1.06407	1.0524	0.894656	0.992015	1.12349	1.037	0.961835
205	V	V		0.647728	0.821075	0.692942	0.75109	-0.173347	-0.0581481		0.691002	0.727506	0.716818	0.725479	0.728824	0.845851	0.65407	0.667298	0.745087	0.946176	0.746587	0.657324
206	V	V		0.548753	0.629676	0.581176	0.590989	-0.0809231	-0.00981306		0.519108	0.582023	0.555543	0.564221	0.581351	0.645458	0.533017	0.54443	0.578553	0.586048	0.569378	0.523933
207	A	A		0.477761	0.529556	0.481244	0.493026	-0.0517944	-0.0117815		0.46103	0.49581	0.471305	0.472614	0.493786	0.541487	0.432692	0.469333	0.485824	0.499331	0.460056	0.429712
208	L	L		0.505953	0.625829	0.485007	0.527191	-0.119875	-0.0421836		0.603027	0.570906	0.548116	0.573798	0.576517	0.630253	0.455261	0.490024	0.562018	0.592586	0.591631	0.471185
209	I	I		0.511374	0.560111	0.485094	0.536995	-0.0487374	-0.0519001		0.497168	0.513282	0.471365	0.521417	0.52936	0.559776	0.38639	0.538937	0.466413	0.468669	0.500468	0.403794
210	N	N		0.579911	0.998366	0.540411	0.565718	-0.418455	-0.0253068		0.714744	0.724983	0.707781	0.765041	0.878711	0.805096	0.447624	0.562708	0.513959	0.581039	0.613231	0.480764
211	D	D	Catalytic	0.671427	1.3319	0.573099	0.571358	-0.660478	0.00174099		0.738363	0.717167	0.707072	0.875032	1.52726	0.746639	0.463106	0.605872	0.71375	0.66401	0.664181	0.453857
212	T	T		0.579865	0.635582	0.541464	0.528022	-0.0557169	0.0134418		0.596398	0.608618	0.569343	0.619287	0.567405	0.616505	0.440607	0.516193	0.568247	0.582609	0.588522	0.431238
213	T	T		0.500264	0.547369	0.485886	0.501374	-0.0471053	-0.0154875		0.513078	0.532655	0.509785	0.541897	0.505499	0.538944	0.434766	0.464399	0.535602	0.534604	0.522862	0.42933
214	G	G		0.523722	0.528213	0.485249	0.513825	-0.0044909	-0.0285761		0.50438	0.530854	0.498276	0.540508	0.488537	0.539864	0.42692	0.438675	0.512108	0.524592	0.504111	0.426218
215	T	T		0.558032	0.601706	0.528577	0.542145	-0.0436738	-0.0135683		0.592016	0.599823	0.566909	0.613469	0.546341	0.612735	0.495339	0.504265	0.60146	0.58092	0.574947	0.497393
216	L	L		0.507516	0.524572	0.498316	0.525738	-0.0170566	-0.0274219		0.510868	0.527895	0.495396	0.548026	0.484978	0.53243	0.461697	0.474705	0.529678	0.565795	0.54306	0.463011
217	V	V		0.49162	0.503197	0.482285	0.522716	-0.011577	-0.040431		0.494042	0.516034	0.48639	0.513915	0.465727	0.513902	0.451026	0.454164	0.533386	0.524232	0.510636	0.447937
218	A	A		0.576197	0.6093	0.549406	0.60214	-0.0331029	-0.0527341		0.566712	0.606337	0.567973	0.61265	0.556167	0.624545	0.484691	0.500955	0.618631	0.601742	0.584845	0.472445
219	S	S		0.585498	0.613206	0.579403	0.633734	-0.0277087	-0.0543312		0.568924	0.60489	0.572949	0.610914	0.607641	0.613263	0.513892	0.547147	0.638368	0.601104	0.626511	0.517432
220	Y	Y		0.587953	0.646867	0.582088	0.612367	-0.0589141	-0.0302787		0.647342	0.653299	0.646011	0.660634	0.617807	0.66036	0.575611	0.599774	0.693458	0.693815	0.664177	0.62087
221	Y	Y		0.582355	0.583634	0.583193	0.634609	-0.00127944	-0.051416		0.545535	0.613497	0.563193	0.578612	0.568525	0.597343	0.562243	0.541336	0.664983	0.595332	0.668377	0.558434
222	T	T		0.680092	0.79004	0.716896	0.762762	-0.109948	-0.0458653		0.765821	0.776639	0.737961	0.814956	0.76951	0.772167	0.744723	0.733771	0.882969	0.73958	0.772309	0.740263
223	D	D		0.709782	0.742197	0.730288	0.770087	-0.0324152	-0.0397999		0.7105	0.735216	0.714692	0.732693	0.716157	0.765019	0.66555	0.663373	0.826917	0.761795	0.760938	0.749668
224	P	P		0.801082	0.918471	0.80137	0.834359	-0.117389	-0.0329886		0.912843	0.918802	0.921304	0.896501	0.916999	0.942344	0.783075	0.847024	0.997158	0.910659	0.936323	0.893778
225	E	E		0.690446	0.849295	0.704871	0.737565	-0.158849	-0.0326934		0.82652	0.849939	0.851431	0.829883	0.820679	0.871386	0.788202	0.804662	0.888319	0.827781	0.867167	0.867374
226	T	T		0.550899	0.592014	0.553287	0.607389	-0.0411146	-0.0541023		0.542565	0.584965	0.553396	0.587987	0.564448	0.606793	0.529784	0.527796	0.596689	0.589583	0.626208	0.56562
227	K	K		0.581429	0.752884	0.578031	0.643642	-0.171455	-0.0656114		0.641737	0.663555	0.66201	0.686195	0.801214	0.740035	0.648274	0.650354	0.678342	0.689783	0.722226	0.699422
228	M	M		0.536474	0.558967	0.53552	0.569782	-0.0224932	-0.0342619		0.554515	0.598984	0.583023	0.529474	0.54302	0.552237	0.585754	0.570457	0.582497	0.530264	0.53907	0.503841
229	G	G		0.550041	0.551358	0.551408	0.549892	-0.00131705	0.00151655		0.538127	0.559426	0.537685	0.542967	0.516016	0.542037	0.473423	0.509531	0.54497	0.529791	0.522616	0.45143
230	V	V		0.56199	0.618455	0.530782	0.53773	-0.0564646	-0.00694823		0.61461	0.633667	0.579819	0.596075	0.573328	0.599047	0.498863	0.531816	0.589641	0.601564	0.551676	0.497646
231	I	I	β-hairpin	0.683329	0.815199	0.570164	0.568698	-0.13187	0.00146621		0.803544	0.760894	0.710524	0.851715	0.723408	0.803778	0.4974	0.567869	0.591513	0.695244	0.637904	0.470793
232	F	F	β-hairpin	0.73215	1.0596	0.649936	0.724705	-0.327448	-0.0747693		0.690526	0.812738	0.668354	0.728263	0.767888	1.21949	1.0239	1.14317	0.852052	0.80617	0.799656	0.708797
233	G	G	β-hairpin	1.25582	1.50152	0.868869	0.870909	-0.245699	-0.00203996		1.04955	1.2522	1.12841	1.25331	1.43634	1.56734	0.625108	0.638854	0.766473	0.776056	0.903962	0.723847
234	T	T	β-hairpin	1.06393	1.65875	1.44059	0.949124	-0.594822	0.491464		1.10133	1.61114	1.17607	1.20842	1.45843	1.87548	0.923793	1.06843	1.2789	0.992645	0.992179	1.03558
235	G	G	β-hairpin	1.04029	1.26061	1.80934	0.953109	-0.22032	0.856235		0.929607	1.14838	0.92629	1.13676	1.2685	1.26197	0.745632	0.946018	1.105	0.884453	0.894171	0.886129
236	V	V	β-hairpin	0.91676	0.800531	1.19293	0.784831	0.116229	0.4081		0.848793	1.10702	0.877164	0.764821	0.763289	0.783215	0.727261	1.06187	1.09339	0.754827	0.779331	0.745093
237	N	N		0.585498	0.629386	0.659028	0.59565	-0.0438881	0.063378		0.585914	0.683619	0.61454	0.56814	0.625006	0.621038	0.495651	0.614855	0.629706	0.591625	0.504269	0.440393
238	G	V		0.624725	0.5775	0.611467	0.541972	0.0472258	0.0694951		0.553913	0.578248	0.571771	0.516549	0.567304	0.559928	0.470663	0.504703	0.617981	0.583998	0.469235	0.469978
239	A	A		0.45852	0.508873	0.462793	0.516943	-0.0503529	-0.05415		0.460972	0.493496	0.464847	0.492799	0.496396	0.504067	0.424475	0.410348	0.507654	0.525469	0.47601	0.442626
240	Y	Y		0.441654	0.491708	0.443836	0.489638	-0.0500537	-0.0458017		0.431705	0.458866	0.438081	0.461777	0.496693	0.487185	0.432907	0.399228	0.455512	0.493759	0.476524	0.429559
241	Y	Y		0.48379	0.531632	0.489917	0.546832	-0.0478425	-0.0569146		0.496277	0.504913	0.490434	0.51958	0.536187	0.529367	0.46859	0.462908	0.5001	0.558178	0.510923	0.505943
242	D	D		0.545835	0.659469	0.722377	0.734888	-0.113634	-0.0125108		0.532464	0.540066	0.585285	0.684453	0.690609	0.635913	0.798231	0.514975	0.794277	0.873314	0.628573	0.75334
243	V	V		0.633839	0.829855	0.817783	0.794353	-0.196016	0.0234308		0.707619	0.712245	0.748813	0.827933	0.872173	0.817466	0.929384	0.742375	0.978402	1.05785	0.810105	0.835624
244	C	C		0.753771	0.861083	1.06118	0.945441	-0.107312	0.115739		0.75236	0.743072	0.790367	0.849525	0.919718	0.861288	1.11839	0.82084	1.09281	1.13975	0.923179	0.829324
245	S	S		0.979114	1.22359	1.57705	1.31762	-0.244477	0.259436		1.00506	1.04865	1.04683	1.19993	1.3466	1.17327	1.90826	1.13919	1.78699	1.7787	1.46054	1.08102
246	D	D		0.843446	1.08735	1.39098	1.15754	-0.243902	0.233442		0.871865	0.894432	0.9019	1.05188	1.14865	1.07657	1.65411	1.01121	1.47609	1.58576	1.23614	1.07585
247	I	I		0.713542	0.714687	0.899339	0.844166	-0.00114573	0.0551732		0.659467	0.679053	0.73712	0.722481	0.695552	0.720021	0.842793	0.713811	0.828291	0.931512	0.713511	0.718689
248	E	E		0.734882	0.929029	0.816207	0.841856	-0.194147	-0.0256489		0.868099	0.966002	0.92549	0.925952	0.941119	0.916801	0.98518	0.859912	1.00121	1.0866	0.963994	0.923152
249	K	K		0.752264	0.777503	0.818096	0.84048	-0.025239	-0.0223841		0.723143	0.703431	0.738665	0.895515	0.747221	0.721622	0.692309	0.652322	0.815919	1.00224	0.640183	0.758605
250	L	L		0.780388	0.880748	0.868802	0.849894	-0.10036	0.0189081		0.863349	0.820306	0.927379	0.899	0.856545	0.884636	0.884368	0.822018	0.938545	0.950282	0.814636	0.848768
251	Q	Q		0.970302	1.32961	1.15931	1.05652	-0.359306	0.102797		1.25549	1.42019	1.35779	1.30314	1.33214	1.33328	1.33461	1.38872	1.41284	1.3674	1.33656	1.3869
252	G	G		1.13164	1.18001	1.41967	1.25184	-0.0483733	0.167828		1.04491	1.0937	1.15251	1.16784	1.17429	1.19504	1.14343	1.15866	1.4873	1.25222	1.10214	1.16083
253	K	K		0.893971	1.23321	1.20087	1.01791	-0.339234	0.182963		1.15628	1.17147	1.17218	1.21758	1.18509	1.25937	1.19538	1.1748	1.44186	1.2866	1.11142	1.17418
254	L	L		0.843326	0.882106	1.02385	0.977426	-0.0387793	0.0464229		0.812874	0.819133	0.830552	0.874069	0.855265	0.898398	0.882635	0.888224	0.948228	0.943723	0.821743	0.915898
255	S	S		1.06909	1.29696	1.3123	1.22227	-0.227871	0.0900256		1.06761	1.11833	1.08602	1.13516	1.17079	1.40046	1.20522	1.29636	1.45087	1.25101	1.20419	1.17262
256	D	D		1.47096	1.81206	1.67798	1.62428	-0.341092	0.053701		1.55306	1.76924	1.5893	1.60295	1.71897	1.94959	1.84098	1.81076	1.86283	1.85634	1.79304	1.75127
257	D	D		1.64512	1.86439	1.9666	1.82537	-0.219277	0.141231		1.61556	1.89252	1.63503	1.6805	1.76783	1.97443	1.93021	1.98539	2.13219	1.93152	1.91069	1.81524
258	I	I		1.13428	1.17481	1.42926	1.30852	-0.0405388	0.120738		1.00298	1.16757	1.00716	1.07017	1.10856	1.24353	1.20502	1.32225	1.34866	1.215	1.18766	1.17034
259	P	P		1.15909	1.35557	1.62082	1.42153	-0.196483	0.199288		1.11676	1.21032	1.1506	1.25654	1.38362	1.38438	1.65149	1.38926	1.61009	1.63838	1.37895	1.29931
260	P	P		1.07738	1.47207	1.65757	1.36038	-0.394686	0.297191		1.19666	1.24362	1.25933	1.39186	1.4991	1.49786	2.06434	1.52009	1.85384	1.84021	1.51946	1.39709
261	S	S		0.973157	1.28671	1.44427	1.19302	-0.313553	0.25125		1.02603	1.07416	1.07868	1.21584	1.26391	1.31985	1.63369	1.21658	1.56483	1.54321	1.26307	1.15055
262	A	A		0.811778	0.939591	1.09446	0.980765	-0.127813	0.113699		0.807047	0.843803	0.831798	0.890938	0.958711	0.954159	1.13166	0.89314	1.11283	1.17084	0.916295	0.908643
263	P	P		0.663342	0.842456	0.774038	0.752666	-0.179114	0.0213726		0.736718	0.881503	0.739522	0.769191	0.891648	0.865248	0.905193	0.917827	0.865618	0.919219	0.749724	0.831127
264	M	M		0.517453	0.580159	0.519716	0.576499	-0.0627064	-0.0567826		0.54085	0.588326	0.531718	0.556993	0.596025	0.584432	0.51272	0.515298	0.520564	0.634347	0.524253	0.536309
265	A	A		0.471734	0.525653	0.461255	0.507997	-0.0539186	-0.0467417		0.496286	0.50323	0.494942	0.530834	0.530292	0.525002	0.465071	0.467396	0.486215	0.559058	0.499565	0.484631
266	I	I		0.47619	0.555034	0.477362	0.529682	-0.0788436	-0.05232		0.502691	0.510828	0.520102	0.577749	0.525207	0.560822	0.571529	0.453858	0.545722	0.651064	0.545144	0.572214
267	N	N		0.489871	0.73971	0.537613	0.560841	-0.249839	-0.0232276		0.522531	0.529565	0.522069	0.666426	0.764799	0.677941	0.559808	0.535519	0.588397	0.616245	0.599449	0.62844
268	C	C		0.512563	0.589124	0.531417	0.540676	-0.0765605	-0.00925932		0.505972	0.547301	0.515971	0.554394	0.566121	0.582143	0.464579	0.445919	0.547875	0.537091	0.521966	0.51044
269	E	E		0.582333	0.754517	0.657471	0.636966	-0.172184	0.0205048		0.631777	0.667589	0.625674	0.721669	0.651497	0.71561	0.502262	0.552948	0.674493	0.67041	0.637887	0.596889
270	Y	Y		0.618619	0.607181	0.762552	0.706801	0.0114382	0.0557507		0.557867	0.622212	0.563596	0.557797	0.566485	0.618313	0.69217	0.53691	0.644946	0.685091	0.619224	0.571377
271	G	G		0.690976	0.67029	0.845202	0.803682	0.0206857	0.0415197		0.640241	0.727431	0.658439	0.651318	0.663893	0.668149	0.629304	0.587337	0.657201	0.626969	0.69361	0.615573
272	S	S		0.742032	0.725632	0.850332	0.838397	0.0163998	0.0119352		0.723458	0.791891	0.754095	0.704743	0.678663	0.752131	0.738824	0.603181	0.714456	0.715238	0.797731	0.699956
273	F	F		0.65191	0.609447	0.789204	0.767268	0.0424629	0.0219365		0.566311	0.657982	0.605481	0.591289	0.602678	0.619244	0.562304	0.524093	0.666234	0.678561	0.620764	0.626953
274	D	D		0.710474	0.698953	0.772013	0.827659	0.0115214	-0.0556465		0.670215	0.752382	0.720033	0.682328	0.672114	0.718946	0.681982	0.572887	0.698043	0.782228	0.705269	0.72866
275	N	N		0.880725	0.789094	1.10406	1.13575	0.091631	-0.031689		0.737019	1.30571	0.756238	0.770615	0.714656	0.827103	0.697145	0.596624	1.47225	0.83294	0.815133	1.39296
276	E	E		0.919827	1.03024	1.15228	1.15209	-0.110413	0.000190862		0.90765	1.19338	0.989372	0.915174	0.93234	1.12422	1.03024	0.780732	1.37702	1.11842	1.26948	1.31301
277	H	H		0.93867	0.946144	1.00484	1.15307	-0.00747358	-0.148225		0.846067	1.07824	0.893262	0.863092	0.819752	1.03224	0.927202	0.725152	0.928905	0.992457	1.08536	1.09446
278	V	V		1.13843	1.00336	1.26661	1.23078	0.13507	0.0358319		0.979549	1.51515	1.08603	0.971499	0.94206	1.04172	1.14939	0.882087	1.32756	1.21138	1.19714	1.29621
279	V	V		0.829494	0.823046	0.839993	1.08937	0.00644799	-0.249374		0.74957	0.943241	0.804845	0.76078	0.719538	0.883523	0.931231	0.696449	0.879692	1.01208	0.882285	1.0163
280	L	L		0.739951	0.683957	0.704359	0.833034	0.0559935	-0.128675		0.666627	0.733302	0.689761	0.651022	0.674257	0.702545	0.63402	0.584221	0.627227	0.738235	0.63219	0.68677
281	P	P		0.880147	0.915164	0.895316	0.951913	-0.0350166	-0.0565971		0.893565	0.986249	0.925049	0.855372	0.958454	0.914005	1.03135	0.79386	0.925728	0.908608	0.812441	0.850713
282	R	R		0.80313	1.00388	1.05135	0.910607	-0.200746	0.140744		0.928818	1.01823	0.911784	0.866795	0.926473	1.02522	0.871492	0.762738	1.20923	0.908643	1.04019	0.946286
283	T	T		0.817335	0.804873	1.01302	0.953591	0.0124615	0.0594292		0.790275	0.837851	0.775765	0.789188	0.741508	0.814624	0.699658	0.615936	1.0169	0.814278	0.800626	0.871687
284	K	K		0.898143	1.23354	1.02146	1.01129	-0.335401	0.010176		1.1571	1.24753	1.17586	1.2486	1.16621	1.20133	1.0884	1.02797	1.17878	1.1769	1.15265	1.18201
285	Y	Y		0.797515	0.796115	0.845022	0.891344	0.0013995	-0.0463228		0.769889	0.756895	0.772005	0.778465	0.749019	0.792118	0.628748	0.584129	0.740322	0.813556	0.753562	0.741857
286	D	D		0.760713	0.783841	0.8647	0.93268	-0.0231278	-0.0679798		0.745312	0.781203	0.707379	0.754796	0.711624	0.78609	0.59735	0.549185	0.846559	0.76516	0.743267	0.755575
287	I	I		0.889141	0.982021	0.964781	1.07375	-0.0928809	-0.108971		0.911596	1.00044	0.924232	0.931884	0.868691	0.99546	0.811401	0.736013	1.00305	0.949965	0.999037	1.04169
288	T	T		0.931063	1.00313	0.992217	1.0822	-0.0720687	-0.0899784		0.927957	0.97714	0.898098	0.966405	0.913796	1.0045	0.783876	0.716432	0.862412	0.975273	0.954264	0.973408
289	I	I		0.917882	1.03112	0.960519	1.10147	-0.113237	-0.140953		0.86463	0.961219	0.855543	0.867917	0.895505	0.999135	0.715854	0.677382	0.82801	0.855953	1.01383	0.884721
290	D	D		1.07757	1.24383	1.14717	1.40711	-0.166258	-0.259946		0.962124	1.13295	1.05143	0.896218	1.12573	1.28006	0.939646	0.9195	0.997337	1.1106	1.2526	1.30566
291	E	E		1.28075	1.58682	1.35393	1.54005	-0.306075	-0.186117		1.35268	1.50768	1.34484	1.27328	1.52072	1.56809	1.28892	1.17364	1.31654	1.55488	1.377	1.494
292	E	E		1.29147	1.51486	1.24501	1.36348	-0.223393	-0.118477		1.34516	1.55635	1.22809	1.24137	1.40715	1.57903	0.950121	0.866053	0.95377	1.12165	1.13589	1.04637
293	S	S		1.42871	1.52725	1.27487	1.48288	-0.098538	-0.208011		1.15382	1.61096	1.28404	1.09058	1.29502	1.75024	1.06225	1.02892	1.01673	1.29172	1.23952	1.27384
294	P	P		1.94213	2.31478	1.65903	1.95922	-0.37265	-0.300197		1.732	2.29691	1.91606	1.42907	1.83636	2.69368	1.60156	1.48744	1.50184	1.87649	1.82994	1.94977
295	R	R		1.97415	3.19935	1.57548	1.90967	-1.2252	-0.334191		2.74573	2.80394	3.03161	2.12701	3.00634	3.54854	2.4447	2.28813	2.20286	2.70376	2.60521	2.87874
296	P	P		1.58068	2.02359	1.37843	1.55554	-0.442906	-0.177107		1.6734	2.02176	1.88058	1.22474	1.58996	2.32949	1.56241	1.35349	1.26221	1.60765	1.71238	1.84166
297	G	G		1.19027	1.20124	1.345	1.38008	-0.0109687	-0.0350768		1.04174	1.32123	1.07381	0.978128	1.04373	1.30283	1.11723	0.891896	1.02847	1.09573	1.06492	1.42053
298	Q	Q		0.980661	1.2315	1.1015	1.1312	-0.250839	-0.0297039		1.23602	1.4845	1.22502	1.05127	1.15037	1.2707	1.19998	1.11858	1.19246	1.1986	1.2969	1.43878
299	Q	Q		0.803607	1.03106	0.930532	0.946589	-0.227449	-0.0160564		1.01862	1.10245	0.937139	1.04147	1.06435	0.953719	0.689832	0.720583	0.928821	0.790866	0.998186	1.10285
300	T	T		0.70649	0.718244	0.769724	0.880655	-0.0117535	-0.110931		0.68796	0.845049	0.678471	0.695396	0.677487	0.73863	0.583692	0.564967	0.727943	0.689652	0.630071	0.85283
301	F	F		0.618584	0.60659	0.672282	0.788629	0.011994	-0.116347		0.558104	0.64119	0.571297	0.574075	0.60462	0.606376	0.564578	0.583082	0.587681	0.653854	0.607211	0.700131
302	E	E		0.675577	0.756903	0.776955	0.827356	-0.0813267	-0.0504017		0.726045	0.80697	0.683059	0.715355	0.763436	0.741416	0.621831	0.610914	0.689556	0.673665	0.740626	0.737041
303	K	K		0.696075	0.814439	0.758488	0.883241	-0.118364	-0.124753		0.782812	0.842464	0.740602	0.74906	0.723798	0.825734	0.685509	0.651169	0.735106	0.772532	0.780801	0.876809
304	M	M		0.697975	0.816601	0.741884	0.858316	-0.118626	-0.116432		0.675904	0.760679	0.669625	0.653321	0.749984	0.831844	0.685727	0.554995	0.68806	0.698662	0.742248	0.728549
305	S	S		0.786117	0.865042	0.781444	0.880224	-0.0789251	-0.0987799		0.72192	0.897226	0.742981	0.675399	0.831596	0.886059	0.642614	0.6181	0.688426	0.66028	0.814575	0.626695
306	S	S		0.82226	0.844086	0.827924	0.8912	-0.0218252	-0.0632756		0.764132	0.832742	0.792858	0.755714	0.895232	0.833461	0.607176	0.637307	0.708328	0.668298	0.833508	0.684185
307	G	G		0.991702	1.05565	0.86065	0.980051	-0.0639507	-0.119401		0.82829	1.01404	0.945345	0.892909	1.0451	1.09603	0.688111	0.718157	0.793909	0.909358	0.903901	0.748748
308	Y	Y		1.07412	1.27328	0.958115	1.01475	-0.199157	-0.0566314		1.16207	1.42253	1.27315	1.15434	1.13491	1.32937	0.891888	0.830607	1.12302	1.0255	1.02529	0.954303
309	Y	Y		0.9001	1.00398	0.869919	0.915584	-0.103876	-0.0456648		0.806484	1.0452	0.878169	0.848078	0.873059	1.02541	0.651991	0.634875	0.891765	0.724843	0.832379	0.738066
310	L	L		0.945579	0.944905	0.832115	0.896417	0.000674099	-0.0643024		0.655061	0.88219	0.779861	0.763761	0.912114	0.9359	0.697163	0.688897	0.980396	0.687034	0.736765	0.623208
311	G	G		0.959571	1.07348	0.869163	0.953991	-0.113905	-0.0848283		0.743292	1.02163	0.89009	0.877774	0.941403	1.05004	0.618487	0.659153	0.855946	0.782408	0.741356	0.639207
312	E	E		0.884307	1.03894	0.82799	0.885115	-0.154632	-0.0571246		0.822959	0.946595	0.878798	0.9002	0.923883	1.00838	0.638123	0.609998	0.7718	0.811936	0.80562	0.695345
313	I	I		0.745041	0.873124	0.760303	0.800004	-0.128083	-0.0397011		0.678187	0.81012	0.733274	0.712211	0.82799	0.8575	0.641475	0.576629	0.773589	0.741863	0.752189	0.635659
314	L	L		0.752735	0.896838	0.725044	0.80477	-0.144104	-0.0797253		0.656297	0.832235	0.747709	0.735713	0.793366	0.879352	0.618373	0.577734	0.748597	0.731043	0.709014	0.565094
315	R	R		0.850589	1.08554	0.805419	0.822518	-0.23495	-0.0170997		0.860114	0.946077	0.928149	0.944013	0.974585	1.03562	0.692582	0.660854	0.775175	0.899309	0.844921	0.704978
316	L	L		0.832637	0.952463	0.86237	0.801736	-0.119825	0.0606347		0.820606	0.845039	0.823363	0.8823	0.886042	0.908602	0.683876	0.634794	0.750214	0.854412	0.83653	0.700981
317	A	A		0.779961	0.836759	0.800884	0.794628	-0.0567979	0.00625566		0.718499	0.744601	0.742182	0.760258	0.799394	0.812356	0.638576	0.587597	0.68154	0.785202	0.747286	0.604228
318	L	L		0.85047	0.971848	0.840621	0.850304	-0.121378	-0.00968347		0.715252	0.833813	0.807917	0.772653	0.886476	0.935318	0.63453	0.628748	0.733011	0.821487	0.739551	0.598715
319	M	M		0.987002	1.17004	1.00776	0.908756	-0.183043	0.0990076		0.967941	1.04584	1.06417	1.04536	1.08339	1.08631	0.848191	0.809004	0.904375	1.03491	0.980969	0.840455
320	D	D		1.04827	1.03285	1.09267	0.993105	0.0154187	0.0995661		0.907019	0.950168	0.997376	0.975926	0.961166	0.960046	0.797149	0.740564	0.84886	0.954375	0.930278	0.80586
321	M	M		1.07931	1.17115	1.06499	1.05353	-0.0918337	0.011465		1.05733	1.20071	1.15519	1.10459	1.11279	1.07788	0.969104	0.798637	1.15766	0.959836	0.907056	1.00001
322	Y	Y		1.15963	1.34288	1.14793	1.09607	-0.183244	0.0518622		1.10015	1.25085	1.24169	1.17734	1.22092	1.21002	0.954599	0.928538	1.08772	1.12986	1.0776	0.975128
323	K	K		1.3412	1.65331	1.36104	1.2564	-0.312113	0.104645		1.47135	1.69734	1.63367	1.59869	1.53732	1.55866	1.37135	1.45543	1.44071	1.55408	1.54966	1.42778
324	Q	Q		1.45971	1.45662	1.44478	1.39532	0.00308493	0.0494598		1.32306	1.54651	1.51841	1.35704	1.34373	1.35392	1.18651	1.05215	1.36203	1.24835	1.25591	1.23302
325	G	G		1.5115	1.4791	1.4725	1.45648	0.0323993	0.0160202		1.25177	1.48064	1.42919	1.33708	1.34585	1.34381	1.0619	1.04862	1.2867	1.2068	1.2446	1.12957
326	F	F		1.40068	1.4036	1.32628	1.37022	-0.00291624	-0.0439367		1.25332	1.50808	1.46686	1.29349	1.25584	1.29415	1.06627	0.997153	1.21065	1.13243	1.20216	1.13934
327	I	I		1.2728	1.23064	1.21427	1.26845	0.0421641	-0.054177		0.973108	1.19021	1.06748	1.0922	1.10833	1.15768	0.812482	0.846577	1.1023	0.979967	0.953219	0.868113
328	F	F		1.30661	1.29009	1.24374	1.25816	0.0165193	-0.0144163		1.0119	1.21447	1.12215	1.09629	1.15797	1.22288	0.856122	0.87777	1.08675	1.03708	0.962856	0.919483
329	K	K		1.554	2.041	1.5158	1.49236	-0.487002	0.0234423		1.79531	1.93619	1.98352	1.81847	1.85133	1.94132	1.6444	1.66334	1.91246	1.77968	1.70226	1.66515
330	N	N		1.76842	2.05097	1.67667	1.6086	-0.282542	0.0680681		1.79213	1.95405	1.91653	1.7458	1.88537	1.88626	1.67898	1.54033	1.79172	1.67053	1.68133	1.75486
331	Q	Q		1.5354	1.62586	1.37419	1.29814	-0.0904578	0.0760438		1.28171	1.44867	1.41575	1.2994	1.42199	1.51117	1.19238	1.0854	1.23587	1.24527	1.19676	1.17538
332	D	D		1.64226	1.81712	1.44087	1.34297	-0.174862	0.0978931		1.55782	1.7032	1.65808	1.51647	1.60932	1.69933	1.4514	1.27088	1.40035	1.46131	1.39949	1.33293
333	L	L		1.44048	1.49214	1.28128	1.15924	-0.0516565	0.122038		1.21544	1.39268	1.34676	1.27004	1.35354	1.39159	1.05873	1.02959	1.18169	1.22463	1.13833	1.08114
334	S	S		1.72803	1.83228	1.5303	1.39102	-0.104247	0.139284		1.5829	1.77073	1.76311	1.62275	1.60728	1.67313	1.35275	1.26479	1.45467	1.47207	1.3799	1.30022
335	K	K		1.64803	2.07732	1.43218	1.3604	-0.429287	0.071781		1.9897	2.03065	2.04909	1.886	2.01347	1.97983	1.75448	1.71496	1.8319	1.88352	1.7878	1.71557
336	F	F		1.30642	1.29768	1.14771	1.08216	0.00874108	0.0655539		1.00547	1.15215	1.14064	1.09405	1.15262	1.2354	0.848487	0.847086	0.963389	1.04073	0.951135	0.839607
337	D	D		1.37785	1.49609	1.26277	1.18774	-0.118236	0.075038		1.3247	1.44164	1.46943	1.3661	1.36566	1.40533	1.11963	1.05153	1.21097	1.32655	1.26625	1.13122
338	K	K		1.40618	2.05996	1.3283	1.28119	-0.653781	0.047109		1.79873	1.89936	1.94567	1.79334	1.81622	2.09385	1.61249	1.67185	1.74927	1.79582	1.84786	1.79263
339	P	P		1.23424	1.40285	1.18244	1.17851	-0.168606	0.00392885		1.24774	1.30919	1.29001	1.26269	1.26347	1.36085	0.981512	0.955852	1.09753	1.20051	1.18365	1.08205
340	F	F		1.25865	1.38058	1.12067	1.1935	-0.121927	-0.0728364		1.21949	1.35028	1.25158	1.253	1.21248	1.32543	0.916306	0.890133	0.993548	1.10198	1.08	1.03808
341	V	V		1.37057	1.51175	1.18388	1.23627	-0.141182	-0.0523969		1.14494	1.37281	1.35653	1.28648	1.29063	1.42711	0.956987	0.895143	1.09514	1.17328	1.17114	1.06189
342	M	M		1.246	1.30067	1.03947	1.11076	-0.0546663	-0.0712896		0.956882	1.17458	1.1395	1.11987	1.05876	1.23763	0.785661	0.757352	0.908583	0.937113	0.883182	0.880314
343	D	D		1.40693	1.5792	1.57295	1.60997	-0.172265	-0.0370233		1.09896	1.423	1.45495	1.33139	1.56228	1.53351	0.859201	1.04892	1.63135	1.27869	1.1558	1.43625
344	T	T		1.2158	1.60633	1.55652	1.58006	-0.390532	-0.0235418		0.940765	1.17269	1.4458	1.10818	1.69272	1.52615	0.987353	1.13521	1.63643	1.40183	1.23909	1.50345
345	S	S		1.12154	1.38984	1.12832	1.53038	-0.268299	-0.402066		0.965711	1.20307	1.16321	1.09184	1.16729	1.33213	0.889106	0.814748	1.23485	0.893849	0.93479	1.23974
346	Y	Y		1.02289	1.34155	0.930203	1.29063	-0.318662	-0.360427		1.03938	1.14031	1.50077	1.10269	1.18865	1.31865	0.843361	0.830155	1.15629	1.04892	0.922328	1.19477
347	P	P		0.917122	1.09934	1.15919	1.43048	-0.182219	-0.271289		0.720002	0.912581	0.878123	0.809422	0.91186	1.10525	1.00378	0.714599	1.04004	0.716231	0.814104	1.09572
348	A	A		0.985732	1.09237	1.38376	1.77397	-0.106641	-0.390212		0.843619	1.06859	0.95663	0.907355	0.924607	1.09247	1.20783	0.713755	1.43401	0.720339	0.824122	1.10553
349	R	R		1.03659	1.61333	1.18759	1.64008	-0.576744	-0.45249		1.43105	1.55517	1.43173	1.4687	1.55369	1.44659	1.07528	0.977543	1.46636	1.13132	1.24682	1.51487
350	I	I		0.928234	1.06324	1.2236	1.63532	-0.135002	-0.411719		0.70446	0.974167	0.840192	0.803636	0.850023	1.08183	0.991451	0.66957	1.27637	0.708754	0.790279	1.29488
351	E	E		1.04991	1.06253	1.81441	2.28465	-0.0126167	-0.470246		0.900044	1.26353	1.04817	0.87547	1.04522	1.08416	1.75427	0.741833	2.12885	0.681168	0.882599	1.42752
352	E	E		1.2323	1.30866	2.00252	2.56154	-0.0763656	-0.559012		1.16577	1.39315	1.20335	1.11015	1.104	1.37078	1.85016	0.920067	2.04897	0.89414	0.954038	1.66127
353	D	D		1.24847	1.2816	1.91335	2.47089	-0.033122	-0.557538		0.959688	1.35462	1.06572	1.05148	1.01565	1.35523	1.62797	0.856189	2.01008	0.855433	0.950021	1.62678
354	P	P		1.56089	1.57607	2.1899	2.85361	-0.0151863	-0.663706		1.27479	1.80948	1.43568	1.35572	1.30243	1.67969	2.42053	1.14065	2.2774	1.10606	1.20949	2.32386
355	F	F		1.54515	1.86284	2.14342	2.65654	-0.317692	-0.513121		1.47348	1.87085	1.47836	1.5527	1.65667	1.96857	2.88998	1.49808	2.37304	1.64449	1.52763	2.6253
356	E	E		1.6229	1.85428	2.03046	2.67952	-0.231386	-0.649059		1.47623	2.01236	1.64435	1.64466	1.59404	1.92775	1.75939	1.46524	2.4624	1.5078	1.47289	2.12832
357	N	N		1.4263	1.7392	1.82415	2.36314	-0.312904	-0.53899		1.29884	1.71592	1.39889	1.43151	1.46458	1.75886	1.51132	1.29404	2.20246	1.31842	1.29711	1.86225
358	L	L		1.21106	1.29231	1.5596	2.14092	-0.0812473	-0.58132		0.906355	1.28499	1.01549	1.04639	1.005	1.35175	1.086	0.835173	1.75763	0.863146	0.945969	1.37359
359	E	E		1.36287	1.67875	1.57585	2.06984	-0.315884	-0.493992		1.32865	1.641	1.33194	1.33497	1.33221	1.73096	1.55424	1.20688	1.77358	1.26775	1.29122	1.83987
360	D	D		1.34705	1.48305	1.58024	2.10441	-0.135997	-0.524178		1.18525	1.50594	1.25063	1.2037	1.1995	1.52243	1.33272	1.08467	1.67447	1.04921	1.10286	1.61802
361	T	T		1.13972	1.2665	1.34981	1.82398	-0.126779	-0.474172		0.869849	1.15954	0.979161	0.97755	0.985762	1.29727	0.966356	0.819263	1.50964	0.859782	0.924538	1.20845
362	D	D		1.2462	1.51707	1.28817	1.66642	-0.270874	-0.378259		1.08891	1.34936	1.18461	1.15412	1.17905	1.52897	1.02703	0.964738	1.41408	1.03296	1.06794	1.28054
363	D	D		1.43791	1.69217	1.40386	1.80602	-0.254256	-0.402161		1.28791	1.59234	1.42843	1.32854	1.35613	1.72271	1.26387	1.16419	1.58503	1.20058	1.19523	1.5125
364	L	L		1.29939	1.42925	1.32592	1.63912	-0.12986	-0.313199		1.04946	1.29975	1.18595	1.12784	1.24898	1.39268	1.08297	0.989854	1.4773	1.05023	1.01871	1.31567
365	F	F		1.22152	1.29886	1.09575	1.3421	-0.077342	-0.246343		0.936847	1.12812	1.05664	1.01273	1.07492	1.26434	0.841324	0.819339	1.04018	0.950013	0.908055	0.915264
366	Q	Q		1.45189	1.83729	1.2399	1.51914	-0.385403	-0.279241		1.43083	1.63908	1.56217	1.45876	1.52603	1.77766	1.30185	1.2533	1.4795	1.39054	1.37651	1.40774
367	N	N		1.59343	1.91378	1.42133	1.69243	-0.320355	-0.271097		1.47002	1.81123	1.69868	1.58116	1.65826	1.88951	1.43062	1.32048	1.71417	1.53525	1.37422	1.44676
368	E	E		1.50542	1.73358	1.34127	1.49729	-0.228159	-0.156018		1.28133	1.55231	1.53981	1.37855	1.48132	1.66427	1.20577	1.28629	1.49578	1.35202	1.21185	1.23546
369	F	F		1.45997	1.57092	1.24028	1.30449	-0.110947	-0.0642066		1.16355	1.38079	1.35642	1.273	1.29786	1.4963	0.98882	1.02862	1.17874	1.19624	1.08522	1.01005
370	G	G		1.56657	1.79685	1.29058	1.38769	-0.230277	-0.0971089		1.29222	1.58126	1.49202	1.38602	1.45863	1.71772	1.1489	1.13929	1.23672	1.30835	1.20732	1.16238
371	I	I		1.35909	1.47909	1.14484	1.23821	-0.119995	-0.0933691		1.09458	1.29418	1.2248	1.17199	1.25855	1.41121	0.941695	0.947823	1.08385	1.11729	1.04089	1.00136
372	N	N		1.37219	1.80865	1.23164	1.38532	-0.436464	-0.153681		1.33744	1.543	1.47931	1.39364	1.50557	1.73394	1.14209	1.19324	1.38638	1.30602	1.27541	1.30252
373	T	T		1.25731	1.49048	1.31609	1.52904	-0.233174	-0.21295		1.04437	1.23909	1.16241	1.1137	1.20256	1.39436	0.951861	0.990091	1.33236	1.04268	1.13917	1.05942
374	T	T		1.34671	1.61115	1.56045	1.81994	-0.264432	-0.25949		1.1566	1.39194	1.30847	1.28821	1.29179	1.50406	1.05161	1.0855	1.71195	1.11221	1.22369	1.31931
375	V	V		1.31023	1.55728	1.61511	1.9933	-0.247053	-0.378194		1.09477	1.40527	1.23087	1.27943	1.19515	1.57222	1.14354	1.00592	1.90919	1.02125	1.10998	1.41257
376	Q	Q		1.36893	1.71387	1.67305	1.97646	-0.344933	-0.303412		1.38833	1.77093	1.64553	1.58619	1.38607	1.5811	1.3779	1.06404	2.08537	1.25787	1.42277	1.48148
377	E	E		1.18068	1.34169	1.33265	1.59066	-0.161005	-0.258011		0.90756	1.23118	1.14746	1.08614	1.05668	1.20217	0.846335	0.827654	1.38786	0.894456	0.98779	0.989441
378	R	R		1.02835	1.32494	1.19505	1.60213	-0.296582	-0.407081		0.87458	1.16114	0.973008	1.00184	1.0156	1.33178	0.872149	0.811527	1.43249	0.851317	0.927246	1.05657
379	K	K		1.14292	1.49531	1.39971	1.83679	-0.352387	-0.437074		1.18612	1.54227	1.31616	1.34557	1.28408	1.46882	1.24183	1.14934	1.89693	1.18364	1.2164	1.40095
380	L	L		1.11114	1.20855	1.2078	1.45951	-0.0974115	-0.251711		0.793801	1.49043	1.38712	1.2614	0.926059	0.976678	0.937965	0.696785	1.48118	0.806258	0.891701	1.13973
381	I	I		0.888782	1.01384	0.89614	1.14729	-0.125061	-0.251146		0.696638	0.956989	0.906842	0.800845	0.802939	0.955895	0.742677	0.633471	0.934135	0.716381	0.817865	0.74195
382	R	R		0.843132	0.999146	0.974356	1.39319	-0.156014	-0.418839		0.725128	1.05176	0.920512	0.841603	0.802672	1.03867	0.9268	0.668904	0.966236	0.684258	0.784323	1.42651
383	R	R		0.818648	1.77824	0.8765	1.21779	-0.959588	-0.341292		0.83464	1.39788	1.21743	1.17498	1.22601	1.69702	0.945597	0.721043	0.972025	1.16704	1.08347	2.02275
384	L	L		0.71894	0.743666	0.713243	0.763266	-0.0247264	-0.0500232		0.657947	0.805868	0.712322	0.670945	0.649228	0.716092	0.58499	0.548092	0.678691	0.668218	0.713013	0.598858
385	S	S		0.682585	0.794591	0.716663	0.944925	-0.112006	-0.228262		0.589184	0.72405	0.685468	0.647692	0.628239	0.810437	0.749577	0.571753	0.814909	0.630249	0.677497	0.619394
386	E	E		0.682556	0.890701	0.778387	1.12277	-0.208144	-0.344384		0.75855	0.923506	0.899251	0.85606	0.743132	0.909186	0.7468	0.689921	1.14602	0.714257	0.771111	0.692545
387	L	L		0.59926	0.661182	0.618446	0.763345	-0.0619214	-0.144899		0.60577	0.655437	0.654042	0.596316	0.577534	0.672932	0.562085	0.529138	0.664763	0.607347	0.639564	0.654343
388	I	I		0.613354	0.719455	0.707127	0.795544	-0.106101	-0.0884173		0.595306	0.675629	0.667707	0.62733	0.639921	0.703812	0.578808	0.583068	0.815388	0.714891	0.704825	0.565738
389	G	G		0.669798	0.704093	0.883036	1.10319	-0.034295	-0.220151		0.598587	0.689223	0.636783	0.642582	0.625174	0.697715	0.637094	0.620241	0.969379	0.663643	0.661414	0.632788
390	A	A		0.644916	0.696777	0.800496	0.987959	-0.0518609	-0.187463		0.602481	0.658559	0.630071	0.633142	0.61162	0.687964	0.600165	0.554956	0.857778	0.609683	0.616488	0.609072
391	R	R		0.587225	0.638096	0.790499	0.974241	-0.0508705	-0.183742		0.571953	0.615679	0.568835	0.586219	0.582176	0.643974	0.534117	0.56672	0.895929	0.639022	0.655008	0.677594
392	A	A		0.626513	0.677546	0.943073	1.09787	-0.0510328	-0.154795		0.623911	0.682885	0.617426	0.632101	0.624354	0.659152	0.606777	0.6605	1.03068	0.63275	0.682588	0.64399
393	A	A		0.64662	0.69538	0.86533	1.04529	-0.0487604	-0.179958		0.607395	0.712476	0.639343	0.629011	0.60874	0.676302	0.613739	0.592443	0.92093	0.645491	0.67336	0.575114
394	R	R		0.612265	0.700945	0.739584	0.979463	-0.0886801	-0.239879		0.669346	0.724165	0.686651	0.617946	0.587505	0.693188	0.662919	0.582546	0.717873	0.657013	0.655242	0.578042
395	L	L		0.601835	0.738817	0.810601	1.03615	-0.136981	-0.225551		0.594963	0.708506	0.609174	0.604317	0.674852	0.743878	0.705793	0.706545	0.933457	0.76106	0.762243	0.712636
396	S	S		0.673311	0.750875	0.873628	1.08798	-0.0775642	-0.214347		0.69187	0.773434	0.657077	0.59525	0.612777	0.781073	0.743538	0.814572	0.850326	0.966809	0.739274	0.670977
397	V	V		0.593627	0.654973	0.713111	0.732234	-0.0613455	-0.019123		0.593783	0.67552	0.610665	0.604978	0.606357	0.641432	0.639891	0.604154	0.681406	0.615006	0.643945	0.60459
398	C	C		0.610379	0.641433	0.631478	0.716137	-0.031054	-0.084659		0.571098	0.685326	0.614797	0.566539	0.616115	0.639937	0.573056	0.577097	0.676173	0.605137	0.573873	0.547204
399	G	G		0.682631	0.597014	0.788112	0.665959	0.0856171	0.122153		0.620459	0.704535	0.641119	0.539936	0.565508	0.593506	0.628528	0.60311	0.762725	0.612377	0.620423	0.557381
400	I	I		0.595282	0.653418	0.71969	0.630749	-0.0581357	0.0889409		0.621819	0.685474	0.635839	0.605708	0.63262	0.656258	0.567075	0.620583	0.813675	0.606594	0.677639	0.650337
401	A	A		0.560251	0.596262	0.583324	0.620922	-0.0360107	-0.0375977		0.520297	0.616225	0.549133	0.542429	0.580794	0.582041	0.511914	0.49998	0.591156	0.5763	0.548948	0.532285
402	A	A		0.574903	0.583864	0.587039	0.605071	-0.00896119	-0.0180324		0.537835	0.620805	0.565267	0.526783	0.565684	0.571624	0.567654	0.51943	0.613894	0.589408	0.537288	0.511236
403	I	I		0.548017	0.607278	0.588644	0.579295	-0.0592613	0.00934952		0.555826	0.563647	0.568468	0.547927	0.633178	0.590498	0.607075	0.5714	0.694732	0.610843	0.547486	0.543564
404	C	C		0.561876	0.620199	0.579219	0.621009	-0.0583232	-0.0417902		0.542442	0.58634	0.559829	0.555576	0.635829	0.60263	0.574032	0.52539	0.576444	0.603168	0.565303	0.572441
405	Q	Q		0.629868	0.953778	0.692964	0.71476	-0.32391	-0.0217968		0.881699	0.951673	0.853598	0.925044	0.914439	0.950783	1.05597	0.879952	0.93835	0.996315	1.07012	0.991163
406	K	K		0.680168	1.12732	0.807163	0.791298	-0.447147	0.0158651		0.853394	0.841758	0.835471	1.01527	1.23016	1.09547	1.07293	0.791029	1.06778	1.17021	1.0263	0.993083
407	R	R		0.624668	1.10806	0.737798	0.774789	-0.483393	-0.0369918		0.724311	0.682505	0.659297	0.666432	1.30469	1.12094	0.93607	0.743751	0.740469	0.881971	0.861867	0.970803
408	G	G		0.717397	0.777135	0.804356	0.816161	-0.0597376	-0.0118055		0.710252	0.697658	0.691565	0.677061	0.808719	0.779471	0.795913	0.688189	0.718781	0.818263	0.734448	0.770566
409	Y	Y		0.730204	0.797731	0.761501	0.788444	-0.0675267	-0.0269425		0.726898	0.724177	0.703496	0.692022	0.868984	0.785864	0.805626	0.715601	0.723499	0.751004	0.754622	0.744554
410	K	K		1.00497	1.72204	1.05619	1.01898	-0.717063	0.0372092		1.70115	1.72077	1.72074	1.64795	1.65857	1.74989	1.64891	1.67124	1.77935	1.6912	1.66326	1.67231
411	T	T		0.740294	0.868369	0.775429	0.815715	-0.128075	-0.0402855		0.768582	0.792718	0.784294	0.808245	0.844399	0.8705	0.820135	0.791979	0.839106	0.847167	0.813161	0.916817
412	G	G		0.802427	0.82247	0.812611	0.846187	-0.0200429	-0.0335762		0.725064	0.757256	0.768073	0.816758	0.796745	0.812469	0.729816	0.737804	0.788171	0.761198	0.770778	0.846368
413	H	H		0.58504	0.681447	0.595207	0.682841	-0.0964069	-0.0876343		0.617609	0.651865	0.627651	0.651156	0.642004	0.695235	0.626665	0.590041	0.69395	0.639567	0.675179	0.734307
414	I	I		0.565587	0.687527	0.560174	0.630569	-0.12194	-0.0703954		0.552511	0.593195	0.594823	0.63706	0.665728	0.688797	0.525207	0.549795	0.590797	0.608327	0.678954	0.592689
415	A	A		0.555039	0.608636	0.546054	0.602016	-0.0535974	-0.0559618		0.537808	0.588696	0.547558	0.586982	0.569528	0.604294	0.492863	0.509975	0.584124	0.550375	0.585399	0.509489
416	A	A		0.595236	0.659863	0.568244	0.630783	-0.0646272	-0.0625381		0.567752	0.648874	0.57958	0.626112	0.597751	0.651138	0.530712	0.558127	0.606149	0.5763	0.612573	0.533541
417	D	D	Helix	0.672397	0.765922	0.606268	0.611089	-0.093525	-0.00482041		0.666437	0.754138	0.673224	0.761475	0.663317	0.769917	0.535236	0.600358	0.686568	0.609459	0.672726	0.537192
418	G	G	Helix	0.820704	0.961233	0.70876	0.663148	-0.140529	0.0456121		0.717964	0.889426	0.756562	0.888069	0.753608	0.973331	0.580496	0.656815	0.719364	0.68513	0.723956	0.574566
419	S	S	Helix	1.03108	1.58196	0.921019	0.809327	-0.550878	0.111692		0.95376	1.26891	1.02414	1.20877	0.963033	1.78813	0.721146	0.734703	0.978591	0.875986	0.919107	0.73052
420	V	V	Helix	0.888034	1.5288	0.828445	0.797485	-0.640767	0.0309591		0.740512	0.991297	0.793034	1.0039	0.76622	1.93411	0.663034	0.662374	0.808411	0.736958	0.702883	0.611363
421	Y	Y	Helix	0.802616	1.47259	0.807526	0.82038	-0.669971	-0.0128544		0.721328	0.835361	0.714233	0.820937	0.683731	1.67071	0.617032	0.637789	0.767903	0.671352	0.679872	0.646764
422	N	N	Helix	0.962615	1.35164	0.983981	0.924317	-0.389025	0.0596636		0.999695	1.11391	0.988248	1.14036	0.918736	1.3895	0.709372	0.789514	1.16417	0.904196	0.923613	0.789974
423	R	R	Helix	1.02579	1.99369	0.981367	0.93482	-0.967901	0.046547		2.05741	1.986	1.9734	2.07189	1.37333	2.05723	1.56952	1.39082	1.58831	1.29587	1.21539	1.66567
424	Y	Y	Helix	0.873347	1.10913	1.04434	1.2153	-0.235788	-0.170959		0.692106	1.12272	0.867412	0.968975	1.14643	0.991009	1.08025	0.989394	1.49616	0.952237	0.792337	0.648291
425	P	P	Helix	0.996872	1.04529	1.59682	2.0642	-0.0484216	-0.467388		0.770729	1.32511	0.935154	0.925253	0.928171	1.0028	1.28332	0.651512	2.04933	0.711924	0.792923	0.795655
426	G	G		1.03209	0.981519	1.56571	1.96229	0.0505708	-0.39658		0.840714	1.14759	0.922585	0.900202	0.858031	0.913374	1.14005	0.805976	1.77176	0.875434	0.966082	0.842997
427	F	F		0.85244	1.04726	1.14034	1.35546	-0.19482	-0.215116		0.795842	0.919798	0.906212	0.850007	0.798837	1.03893	0.764256	0.67576	1.18932	0.666348	0.756202	0.651367
428	K	K		0.935291	1.46166	1.10143	1.26075	-0.526365	-0.159318		1.29659	1.44586	1.35677	1.45802	1.17488	1.41767	1.41786	1.0946	1.95585	1.16902	1.50981	0.89327
429	E	E		0.877999	1.13139	0.997721	1.24212	-0.253389	-0.244402		1.05934	1.11875	1.15408	1.13852	1.07728	1.08811	1.03433	1.04353	1.39371	1.05923	1.00946	1.07065
430	K	K		0.775315	1.04786	0.884211	1.02875	-0.27255	-0.144542		1.00033	1.09561	0.980705	0.96222	0.898137	0.948028	0.938152	0.767667	1.33122	0.84933	0.958949	0.798471
431	A	A		0.701534	0.712964	0.737528	0.740971	-0.0114299	-0.00344282		0.649345	0.708778	0.688629	0.663068	0.637993	0.669583	0.609679	0.609024	0.755437	0.568765	0.636496	0.623186
432	A	A		0.786668	0.792468	0.808155	0.864861	-0.00580004	-0.0567056		0.744931	0.791206	0.788932	0.783039	0.73622	0.75256	0.699744	0.71766	0.845056	0.676246	0.701008	0.873178
433	N	N		0.805285	0.924684	0.779235	0.869345	-0.119399	-0.0901109		0.966897	0.956444	0.929544	0.896236	0.85835	0.887897	0.858043	0.858851	0.880992	0.79138	0.849783	1.00007
434	A	A		0.695733	0.674664	0.690474	0.718855	0.0210698	-0.0283818		0.629919	0.692607	0.657586	0.6126	0.611411	0.632027	0.613332	0.601056	0.675739	0.593063	0.64238	0.65799
435	L	L		0.677951	0.674101	0.667196	0.674018	0.0038497	-0.00682225		0.618952	0.678817	0.647571	0.624514	0.635727	0.643577	0.608752	0.585124	0.698328	0.61624	0.599156	0.767016
436	K	K		0.784199	0.972557	0.766891	0.788921	-0.188358	-0.0220308		0.866718	0.927558	0.952858	0.935705	0.907089	0.929169	0.874541	0.870398	0.983069	0.875075	0.847485	1.02135
437	D	D		0.779746	0.796447	0.745394	0.761056	-0.0167005	-0.0156621		0.7241	0.754674	0.741088	0.750578	0.694873	0.765206	0.757151	0.67185	0.74417	0.711493	0.692132	0.753879
438	I	I		0.726078	0.701769	0.699428	0.732287	0.024309	-0.0328591		0.640074	0.728615	0.683899	0.650013	0.642953	0.687633	0.669672	0.609555	0.702853	0.684284	0.668077	0.71586
439	Y	Y		0.786694	0.732929	0.758968	0.807467	0.0537647	-0.0484989		0.662012	0.706146	0.678275	0.684274	0.680936	0.707158	0.642285	0.610656	0.706654	0.692069	0.632168	0.753317
440	G	G		0.933682	0.935359	0.89747	0.956038	-0.00167729	-0.0585678		0.846589	0.912799	0.899341	0.887761	0.860324	0.910354	0.845298	0.801437	0.910658	0.891197	0.835782	0.977425
441	W	W		0.948749	0.867794	0.917683	1.03714	0.0809551	-0.119459		0.75404	0.789745	0.781035	0.799321	0.826166	0.842098	0.772276	0.718925	0.815928	0.80968	0.745046	0.906519
442	T	T		1.28136	1.42707	1.23056	1.39273	-0.145709	-0.16217		1.27062	1.39238	1.40436	1.3616	1.37225	1.41467	1.32149	1.29295	1.36042	1.36624	1.32265	1.52309
443	Q	Q		1.26286	1.34067	1.19147	1.31575	-0.077815	-0.124287		1.14119	1.27867	1.25548	1.22282	1.3044	1.33592	1.17506	1.1602	1.19064	1.19528	1.17216	1.39113
444	T	T		1.52582	1.78324	1.51087	1.59251	-0.25742	-0.0816452		1.63464	1.71918	1.7398	1.75032	1.70818	1.7788	1.68192	1.67501	1.70387	1.68925	1.68917	1.85149
445	S	S		1.39628	1.48692	1.39898	1.45872	-0.0906365	-0.0597397		1.33807	1.39375	1.41167	1.42179	1.4365	1.50133	1.34958	1.31188	1.43438	1.37782	1.35205	1.45159
446	L	L		1.31536	1.70752	1.361	1.41372	-0.392158	-0.0527257		1.5566	1.64399	1.6455	1.58542	1.65736	1.75391	1.64536	1.54992	1.83296	1.62068	1.71477	1.90349
447	D	D		1.29826	1.44979	1.27459	1.35304	-0.151533	-0.078457		1.29701	1.41851	1.44604	1.36049	1.37161	1.47534	1.36446	1.26446	1.42439	1.27861	1.35506	1.51794
448	D	D		1.13942	1.25924	1.06165	1.14424	-0.119813	-0.0825877		1.1121	1.22224	1.21233	1.1729	1.22142	1.26536	1.10622	1.03433	1.12684	1.08272	1.07937	1.22353
449	Y	Y		0.820551	0.884543	0.791478	0.861411	-0.0639919	-0.0699324		0.78078	0.832986	0.828313	0.818507	0.832466	0.876922	0.794696	0.746366	0.848314	0.771509	0.777225	0.910559
450	P	P		0.772684	0.838386	0.774916	0.834662	-0.0657014	-0.0597461		0.746049	0.783425	0.763412	0.770495	0.803815	0.832929	0.762692	0.721156	0.785071	0.780139	0.740011	0.858592
451	I	I		0.675904	0.77119	0.677439	0.754265	-0.0952869	-0.0768261		0.677097	0.697031	0.696365	0.736855	0.734349	0.768249	0.694035	0.657765	0.713755	0.697172	0.706421	0.781591
452	K	K		0.697994	0.944525	0.694899	0.812718	-0.246531	-0.117819		0.853647	0.905755	0.913136	0.892701	0.89939	0.938904	0.860914	0.816637	0.934833	0.891008	0.902172	0.964484
453	I	I		0.641355	0.766657	0.64408	0.765324	-0.125302	-0.121245		0.659387	0.720015	0.69191	0.709299	0.708195	0.771673	0.632504	0.641407	0.714082	0.648597	0.729266	0.723877
454	V	V		0.633006	0.713797	0.654683	0.783216	-0.0807909	-0.128532		0.643355	0.674007	0.643179	0.667318	0.691664	0.715467	0.621432	0.630153	0.733678	0.675904	0.693339	0.688675
455	P	P		0.654069	0.76941	0.665797	0.753766	-0.115342	-0.0879695		0.679229	0.72687	0.662011	0.725138	0.720492	0.77831	0.630988	0.68503	0.798689	0.713292	0.708009	0.68011
456	A	A		0.631173	0.707171	0.619259	0.660004	-0.0759984	-0.040745		0.621319	0.673443	0.61307	0.691524	0.639647	0.714475	0.559871	0.599508	0.66908	0.62564	0.646253	0.551651
457	E	E		0.655545	0.80111	0.624551	0.680712	-0.145565	-0.0561614		0.778587	0.831623	0.756675	0.828852	0.758284	0.776548	0.774749	0.748093	0.849718	0.751409	0.816092	0.676915
458	D	D		0.686748	0.760177	0.656226	0.70471	-0.0734286	-0.0484842		0.722158	0.716675	0.6881	0.708175	0.708201	0.776879	0.617892	0.586125	0.746158	0.693828	0.767944	0.564795
459	G	G		0.646203	0.687749	0.598321	0.653848	-0.0415464	-0.0555269		0.659699	0.649066	0.626718	0.659456	0.607385	0.703996	0.527217	0.528155	0.633726	0.627451	0.686388	0.50924
460	S	S		0.721779	0.858326	0.672719	0.780737	-0.136546	-0.108017		0.762586	0.776917	0.72525	0.754614	0.798883	0.893883	0.685495	0.651137	0.693745	0.708918	0.807416	0.744677
461	G	G		0.73402	0.816543	0.699705	0.819647	-0.0825224	-0.119941		0.707561	0.715711	0.689574	0.694146	0.756623	0.866169	0.667884	0.634407	0.672578	0.661631	0.740585	0.730921
462	A	A		0.665028	0.728871	0.638075	0.692155	-0.063843	-0.0540799		0.670941	0.712782	0.667525	0.683139	0.692089	0.746335	0.621468	0.630026	0.67822	0.65432	0.708016	0.593394
463	G	G		0.594539	0.603032	0.550279	0.585274	-0.00849324	-0.0349952		0.582816	0.598469	0.562491	0.590524	0.552767	0.609887	0.47365	0.496986	0.57972	0.545931	0.579076	0.458068
464	A	A		0.529987	0.577413	0.493589	0.55431	-0.0474266	-0.0607216		0.522661	0.565388	0.529512	0.546468	0.546841	0.576134	0.46008	0.483249	0.526586	0.518083	0.547672	0.46101
465	A	A		0.549219	0.601656	0.528419	0.566788	-0.0524368	-0.0383693		0.529637	0.604553	0.552289	0.567127	0.574376	0.601633	0.497032	0.519131	0.558785	0.54168	0.57329	0.490831
466	V	V		0.530058	0.568067	0.51199	0.546889	-0.0380093	-0.034899		0.543355	0.58288	0.541096	0.55808	0.547914	0.57045	0.484587	0.49824	0.573011	0.567635	0.561891	0.478048
467	I	I		0.466463	0.477762	0.454167	0.493895	-0.0112994	-0.0397278		0.443828	0.475136	0.442237	0.459415	0.444435	0.482716	0.391515	0.413762	0.46504	0.424025	0.455043	0.396346
468	A	A		0.510377	0.556613	0.510528	0.536213	-0.0462358	-0.0256849		0.486127	0.548381	0.507839	0.51533	0.535137	0.560964	0.478517	0.493864	0.527407	0.509786	0.499468	0.476234
469	A	A		0.56945	0.609181	0.571923	0.58752	-0.0397304	-0.0155969		0.550327	0.608964	0.562087	0.571818	0.60184	0.61299	0.515307	0.545805	0.586866	0.578138	0.565711	0.515316
470	L	L		0.574387	0.617444	0.576763	0.608164	-0.0430567	-0.0314011		0.585032	0.613444	0.579653	0.600991	0.614814	0.618231	0.537623	0.579136	0.612895	0.618561	0.622884	0.550632
471	A	A		0.555276	0.606621	0.579324	0.599923	-0.0513452	-0.0205992		0.530829	0.576791	0.544591	0.557801	0.582323	0.62361	0.524594	0.575696	0.574791	0.561594	0.563567	0.537495
472	Q	Q		0.660838	0.904379	0.693085	0.703526	-0.243541	-0.0104408		0.803017	0.808009	0.791609	0.795508	0.889474	0.919796	0.798811	0.85955	0.824057	0.849345	0.819036	0.793746
473	K	K		0.746797	1.32328	0.773977	0.79846	-0.576488	-0.0244827		1.24754	1.23922	1.24939	1.28783	1.27329	1.34415	1.20094	1.37605	1.24755	1.29457	1.26214	1.20395
474	R	R		0.758291	0.767761	0.77507	0.820681	-0.00947057	-0.0456105		0.640517	0.685278	0.654808	0.691919	0.680817	0.818651	0.60929	0.700819	0.673088	0.747385	0.689843	0.634726
475	I	I		0.919263	1.12205	0.956303	0.972442	-0.202788	-0.0161392		0.981088	0.989885	0.975365	1.00995	1.05968	1.16469	0.957582	1.01676	1.0014	1.01438	1.00699	0.971948
476	A	A		1.20898	1.30183	1.20254	1.22515	-0.0928535	-0.0226106		1.22389	1.2042	1.19509	1.22416	1.25553	1.3502	1.1276	1.19125	1.19322	1.2188	1.22846	1.1356
477	E	E		1.32485	1.6289	1.30906	1.35272	-0.304043	-0.0436627		1.48642	1.46307	1.45874	1.4775	1.49339	1.76831	1.37268	1.46921	1.40539	1.46672	1.51204	1.38209
478	G	G		1.23004	1.42119	1.25537	1.28379	-0.191152	-0.0284196		1.21537	1.20573	1.19493	1.22981	1.25189	1.55053	1.14196	1.25847	1.2265	1.24263	1.30018	1.17074
479	K	K		0.941444	3.08827	1.01773	1.03729	-2.14683	-0.0195614		1.28921	1.27109	1.30366	1.28891	1.32787	3.90714	1.26699	1.44413	1.28286	1.29861	1.45179	1.26614
480	S	S		0.826953	2.48496	0.963992	0.939569	-1.65801	0.0244229		0.850669	0.885355	0.823842	0.902994	0.892958	2.68947	0.867496	1.13895	0.944293	0.949237	1.03701	0.858623
481	V	V		0.67428	1.63806	0.767256	0.751311	-0.963779	0.0159452		0.781553	0.801434	0.760126	0.807289	0.802547	1.80137	0.730794	0.868978	0.840719	0.855467	0.805084	0.762386
482	G	G		0.65096	0.824699	0.727654	0.692386	-0.173739	0.0352678		0.640712	0.657615	0.644617	0.666342	0.66856	0.896503	0.596584	0.68514	0.743477	0.687129	0.657799	0.642926
483	I	I		0.749092	0.930422	0.938195	0.838744	-0.181331	0.0994512		0.823469	0.860395	0.869129	0.886238	0.883906	0.939691	0.760892	0.857624	0.976942	0.877755	0.829103	0.829598
484	I	I		1.09769	1.45512	1.7005	1.32482	-0.357433	0.375684		1.13089	1.54024	1.1784	1.51663	1.32335	1.44377	1.21709	1.5739	2.59631	1.22705	1.39545	1.60372
485	G	G		2.19968	2.56799	3.70096	1.83539	-0.368315	1.86557		1.57623	2.88199	1.95616	2.08142	2.48656	2.80283	2.16927	1.60041	3.92852	1.56339	1.95501	1.78815
486	A	A		3.37414	4.35412	5.42728	2.41439	-0.979984	3.01289		1.71098	4.5531	3.27129	3.44491	4.28156	4.75604	3.78217	2.11417	6.26772	2.21275	2.89448	2.3676

## Sheet: B-factors
Aggregate B-factors (250 ns + 250 ns + 500 ns = 1 µs, each)											Individual-simulation B-factors
resid	wt sequence	mut sequence	Notes	apo wt all	apo mut all	holo wt all	holo mut all	apo wt - apo mut	holo wt - holo mut		apo wt run #1	apo wt run #2	apo wt run #3	apo mut run #1	apo mut run #2	apo mut run #3	holo wt run #1	holo wt run #2	holo wt run #3	holo mut run #1	holo mut run #2	holo mut run #3
18	D	D		1173.41	425.367	717.109	496.447	185.793	20.2303		824.367	1031.42	685.799	639.668	180.223	376.042	1012.31	241.468	770.044	154.127	179.613	783.972
19	V	V		604.8	168.563	344.234	237.329	134.781	9.91035		392.783	391.704	280.787	269.47	60.5992	146.4	372.422	113.311	280.063	42.7872	56.695	246.498
20	P	P		442.72	165.204	223.245	211.534	67.039	0.157754		364.774	396.989	213.603	271.97	69.0641	120.275	262.892	138.797	207.89	48.1788	62.1199	271.125
21	K	K		264.823	181.037	128.256	155.663	7.94325	1.32586		381.884	354.214	279.465	232.874	125.031	158.581	221.302	188.672	187.027	101.836	109.766	227.875
22	E	E		222.309	145.292	91.8583	128.383	8.15852	3.04973		301.605	239.581	153.917	177.511	88.5307	118.02	106.248	141.71	105.282	65.9274	76.1871	172.201
23	L	L		103.504	65.251	51.6952	86.6978	4.39281	4.49961		39.7532	115.09	77.148	76.6113	39.0734	50.2872	42.6113	25.9244	50.5866	28.4418	36.7507	71.6373
24	M	M		83.7921	78.724	51.0018	80.2349	0.0790437	3.29728		76.6847	164.383	117.944	103.653	53.108	65.5578	98.067	45.7973	91.5817	41.8129	52.434	114.182
25	Q	Q		67.2605	81.8681	49.3905	69.2085	0.717156	1.66753		71.9871	114.375	104.073	73.7628	60.312	74.3015	72.1965	47.4253	74.5564	51.6718	63.9831	78.5238
26	Q	Q		58.471	53.2677	33.5232	46.2132	0.121216	1.01628		44.2946	92.7339	78.6893	65.8248	33.4614	39.7368	38.6134	24.1773	40.9722	27.6275	33.1173	68.8233
27	I	I		35.4995	34.9893	26.2948	40.2456	0.00184663	1.47891		24.392	44.2456	35.9134	38.4752	23.6591	29.7962	29.9864	18.1678	33.8098	19.814	26.3644	35.5108
28	E	E		31.2504	42.1657	31.2249	38.8806	0.815968	0.419272		38.4149	44.6539	37.1019	39.9136	32.1236	38.2171	37.01	29.7863	40.3481	31.4887	39.9075	30.8416
29	N	N		35.6313	42.8674	29.3168	32.74	0.334226	0.0944861		36.4822	52.689	49.9535	47.0231	29.1916	34.3435	40.8084	22.4573	31.5277	30.1914	35.0926	42.7452
30	F	F		24.0755	23.7361	17.7316	23.0889	0.00120464	0.353068		20.9121	35.1213	38.2778	32.2974	14.7584	16.9677	18.8483	11.2574	20.5332	15.8679	18.668	35.5998
31	E	E		18.4372	21.9897	18.0917	25.4709	0.156387	0.629545		20.9689	19.9061	19.5347	19.2191	17.6787	21.5054	16.6728	16.2421	20.9328	19.8454	22.0502	20.0887
32	K	K		24.5762	74.166	24.1904	28.3493	13.3556	0.164867		61.5139	70.3815	71.1874	75.6246	60.2136	68.5692	63.5866	54.0354	60.7773	63.6511	65.7672	71.116
33	I	I		26.8049	32.6561	21.4656	29.0806	0.288591	0.576913		23.0453	34.3139	33.9609	41.4388	17.7222	20.6021	24.1999	13.8023	21.3104	21.9862	24.132	43.5411
34	F	F		14.3065	13.4913	14.2374	19.8702	0.0119562	0.468343		11.3496	13.9071	14.3173	14.481	9.92647	12.4061	10.3931	8.04021	15.2167	12.3762	14.9188	15.198
35	T	T		18.9664	33.6929	17.4673	27.6633	2.10111	1.16684		27.2245	23.2774	23.8396	30.5874	19.4515	24.1214	25.2581	18.6042	21.3093	22.6053	21.3153	37.1542
36	V	V		16.3459	18.0612	15.8952	23.0372	0.0427811	0.660685		17.0554	18.3793	18.3605	17.2063	14.9305	18.4409	17.1754	14.3714	18.1713	19.6909	17.8654	15.5975
37	P	P		22.8001	23.4027	19.3088	27.3376	0.00392915	0.696149		22.4962	22.5508	23.1058	22.6385	18.699	22.5243	20.3205	19.9737	21.6436	22.1472	20.6344	19.0506
38	T	T		18.2279	19.5357	16.8268	23.7062	0.0226528	0.588055		17.7648	19.2395	18.1293	19.76	15.9973	19.0955	18.3321	15.3363	18.6004	18.8136	18.1441	20.2851
39	E	E		19.6042	36.3215	19.3178	27.0596	2.55703	0.650727		33.9072	32.2006	33.7984	36.4166	32.9561	34.9332	33.5802	30.3344	36.3165	36.4965	34.9749	35.7999
40	T	T		18.2351	18.7356	16.0055	23.7192	0.00338727	0.756105		18.6399	21.3912	19.4082	17.9395	15.758	18.8532	16.4259	14.8885	18.9983	18.2308	17.7427	16.8104
41	L	L		13.6444	12.1191	11.7755	18.3266	0.0451907	0.721496		10.6361	13.1297	11.6399	10.2498	9.72713	12.6437	11.4394	8.89281	12.4422	12.8064	10.8107	11.9998
42	Q	Q		12.3256	17.5071	12.6167	20.6325	0.453422	0.980709		16.7127	16.9598	14.8396	17.3987	15.6236	16.6691	16.9946	17.7672	21.2345	18.3134	17.9226	22.4631
43	A	A		14.1871	15.08	14.171	21.5403	0.0136229	0.768639		13.6065	15.4171	13.6322	15.4256	12.4938	14.8528	12.7469	10.8093	16.1995	14.8098	14.2686	15.3196
44	V	V		11.0251	10.9374	9.96396	15.151	0.000175424	0.541491		9.86604	12.2868	10.5666	10.4468	9.29906	11.2972	8.60311	7.63154	11.0333	11.4358	9.68948	10.0782
45	T	T		9.52327	9.87796	8.66093	12.8583	0.00324252	0.413322		8.44857	10.9445	8.88905	8.81062	8.84767	9.72195	8.05179	6.81208	9.71735	9.60275	8.04867	8.31806
46	K	K		12.1967	48.2227	11.7337	17.8083	11.9154	0.631295		45.8813	48.4159	46.4716	48.8025	44.9632	46.2117	40.249	41.9267	46.5288	43.2803	44.3696	42.4859
47	H	H		11.4103	14.1331	11.3739	15.7296	0.145535	0.35228		12.4181	19.6416	17.006	13.6681	11.9872	14.8778	30.3029	17.1756	37.7109	27.6976	40.4878	30.685
48	F	F		8.86942	8.60704	9.51376	12.1417	0.00196968	0.160044		7.4297	9.56503	7.64843	7.64761	7.9319	8.8083	7.81934	6.6807	9.67898	9.94733	7.77471	8.57106
49	I	I		10.1551	13.8921	11.9672	13.0215	0.292143	0.0222508		10.3794	12.1275	10.8091	12.3677	12.7158	13.6824	11.2909	9.38227	13.5076	13.1727	13.1003	11.9335
50	S	S		12.7751	15.3739	14.6785	15.7803	0.120218	0.0199363		13.8763	15.521	13.6129	14.8277	14.2933	15.1906	14.0325	10.995	16.9806	16.7857	14.1681	13.9402
51	E	E		10.9204	12.4295	12.4944	14.4027	0.048813	0.0677838		10.4354	12.4823	11.0773	11.6664	10.5779	13.1272	9.95163	8.14185	13.7394	15.2721	11.755	11.4873
52	L	L		10.0972	11.5883	11.0172	13.0005	0.0513266	0.0820293		9.28386	12.7164	9.48597	10.3787	11.3252	11.524	11.0123	8.3619	12.4899	13.2186	12.4054	10.4822
53	E	E		12.1713	19.6952	13.3237	15.8952	0.900948	0.113375		17.6934	18.3824	17.8428	17.3759	19.2295	18.9523	21.0431	15.7927	20.162	22.5419	19.0354	15.351
54	K	K		12.6935	24.2653	12.1774	15.6809	1.85826	0.22118		21.6393	30.0303	25.044	21.3336	21.2741	25.9531	27.7576	20.8417	33.756	28.1461	33.4867	28.2479
55	G	G		11.3898	11.7333	10.5885	14.0183	0.00255215	0.240209		10.5128	11.6236	10.6597	11.9225	9.98074	12.4759	9.95598	7.76305	11.0123	14.4606	11.214	9.39555
56	L	L		10.3282	13.0439	10.3103	13.9297	0.158309	0.271748		10.7602	11.4398	12.1192	13.6332	13.0561	12.3883	12.8677	8.73363	12.64	19.0522	12.3575	11.2736
57	S	S		15.2179	16.741	13.9313	18.2124	0.0363155	0.286374		14.9325	16.6829	15.844	16.4648	14.9176	17.4578	13.4309	12.0033	15.7634	20.5038	16.0248	14.3813
58	K	K		23.8165	46.8044	23.3165	26.5174	3.84614	0.102904		43.79	47.2734	47.3795	45.2406	44.3172	47.8451	47.3334	45.2938	51.7548	50.6036	47.4214	46.0583
59	K	K		36.273	87.3066	35.2357	37.5972	11.0297	0.0382969		88.4043	87.4782	95.069	81.7741	84.3092	89.1486	79.3232	75.4367	99.7386	99.3173	94.5001	84.2591
60	G	G		27.4279	20.6052	24.2484	24.4772	0.487017	0.000536985		21.9641	21.4795	29.861	20.8889	18.6546	21.4241	16.4686	16.7338	29.3573	24.3755	21.5382	18.571
61	G	G		19.5188	17.6189	18.8271	20.75	0.0486278	0.0467439		18.2754	19.5953	19.3559	17.069	15.8717	18.6853	14.1803	13.7931	21.3669	19.1304	18.0424	16.0466
62	N	N		17.9594	18.1285	18.1502	19.7502	0.000396036	0.0337851		16.8914	30.8304	18.674	15.0399	18.516	19.2392	18.128	12.6796	26.8247	17.6177	25.7909	19.5138
63	I	I		11.0001	11.251	9.95501	12.0651	0.00141441	0.101338		9.71872	12.2742	9.55509	10.603	9.83927	11.8365	8.55502	7.67335	11.1267	12.889	10.7604	10.0021
64	P	P		10.7375	11.9017	9.15573	12.1141	0.0299573	0.206746		10.5102	12.0613	10.4346	11.7622	9.54506	12.6692	8.4495	7.05269	10.1837	13.0482	10.3794	8.89068
65	M	M		7.9019	8.00402	6.98437	9.40738	0.000327796	0.180073		6.87278	8.03931	7.25745	8.251	7.21817	8.24353	5.94909	4.82026	7.22019	9.00527	7.72693	6.55036
66	I	I		9.30446	13.2754	8.68281	10.6919	0.351911	0.10445		11.9872	12.2787	13.2393	15.2317	9.51975	13.6331	10.0734	8.4299	14.3587	17.7429	12.0641	12.5202
67	P	P		8.35339	11.2496	8.24383	9.45049	0.215134	0.0411918		10.437	10.0582	11.4901	11.8134	9.6235	11.1599	8.81052	7.44459	10.3361	13.2792	10.1527	9.34629
68	G	G		9.24449	10.0059	9.12056	9.7497	0.0150648	0.0104909		8.47334	8.82537	8.38609	10.2036	8.23906	10.0093	6.57808	7.14967	8.75429	9.92822	8.37391	7.91807
69	W	W		8.07609	12.0967	7.81053	9.19481	0.404726	0.0564358		12.4783	11.0353	10.9468	14.2773	10.2576	10.6986	6.02981	7.53738	11.0231	17.6591	12.8667	7.6627
70	V	V		7.43622	8.69275	7.36534	8.70832	0.0490193	0.0562019		7.50431	8.22115	7.12371	8.2036	7.43176	9.44337	6.28681	7.93935	7.54337	9.53475	7.88602	6.4951
71	M	M		10.2892	22.0855	10.9621	12.8423	2.22558	0.0743683		14.0827	14.5205	12.3508	15.1711	14.5615	25.2493	12.9593	23.5689	14.1512	17.7605	14.4024	13.8044
72	D	D		10.1863	11.5531	10.1125	12.3679	0.0430062	0.113421		10.1652	11.5033	10.327	11.4866	11.2104	11.5637	8.5796	9.54437	10.5641	12.9569	10.6165	9.25665
73	F	F		10.7838	14.5362	11.3695	13.2019	0.279601	0.0684188		14.2583	16.5809	12.5064	14.5211	14.7021	14.4553	14.7938	12.5807	14.572	16.6862	13.2334	13.2599
74	P	P		12.1785	12.5035	13.1919	13.6552	0.00214005	0.00399745		12.0479	12.9954	11.9112	12.4579	12.2406	12.5706	10.522	11.8514	14.0373	12.3273	12.121	10.9094
75	T	T		18.1381	20.2997	21.505	22.9246	0.0608325	0.0226874		19.0466	20.2749	19.3044	19.854	19.7138	20.1616	19.394	20.442	23.1081	20.4839	20.9712	21.4175
76	G	G		17.728	16.2357	24.5312	23.1616	0.0328012	0.0196695		19.6814	16.5992	15.5692	15.6252	15.5594	16.9034	24.3656	22.1648	21.484	15.3885	17.575	21.8135
77	K	K		19.0635	51.1589	26.9675	27.1629	7.76381	0.000352501		54.3786	49.2832	48.5509	51.4457	46.6632	50.1861	71.0283	58.6896	54.1125	50.8836	51.5614	64.0316
78	E	E		14.7319	13.7639	18.8984	17.7268	0.0164459	0.0187429		13.7751	13.9288	12.825	12.8838	13.1881	13.8563	16.592	14.1914	16.154	12.8486	12.8157	14.8283
79	S	S		17.8822	19.0627	26.9067	17.9011	0.0188661	0.914327		24.5243	17.5548	18.0014	17.5066	18.2162	19.129	23.2283	28.2316	24.0013	15.6969	19.6837	20.628
80	G	G		20.0694	18.4447	28.1275	18.5021	0.0342852	1.00427		21.1119	16.6085	17.0904	16.7856	17.7667	18.1139	17.8646	23.5128	20.2298	14.7254	17.097	16.0422
81	D	D		15.2419	19.2866	19.5965	13.6422	0.23772	0.537679		18.7797	17.8409	17.6127	17.0033	18.8684	18.4916	16.8908	19.6444	18.7022	15.6802	15.4157	15.0187
82	F	F		9.93725	12.2373	10.9118	9.87792	0.119606	0.0257258		9.59351	10.7818	10.2502	10.3661	11.8861	11.8623	10.0157	10.9302	10.2099	9.98552	9.13394	9.20876
83	L	L		9.20342	15.7886	9.21426	10.4833	0.883173	0.0409196		10.6425	13.203	12.9284	12.5111	13.7198	16.0985	11.0035	11.3953	12.2675	13.6013	11.6007	11.8621
84	A	A		8.36401	11.0344	7.60219	9.75769	0.184676	0.13434		7.84731	9.26851	8.64876	8.58569	9.82575	11.4284	7.28934	7.69941	8.18835	8.50731	7.7171	6.92769
85	I	I		10.2401	15.456	9.59439	12.7689	0.534944	0.226454		11.135	12.1935	11.6525	12.237	12.4283	15.2183	8.71497	11.8314	11.1082	12.0818	12.011	10.1494
86	D	D		13.053	19.1054	17.6282	17.0824	0.574676	0.00429154		14.2365	13.5564	13.7681	14.3403	15.7244	19.3416	15.2957	24.7241	16.2514	14.2123	17.2782	9.42618
87	L	L		23.1742	29.7016	34.4641	34.9036	0.404447	0.00139182		28.183	20.655	21.9444	22.8591	23.9328	31.2506	17.9159	39.0086	23.659	28.1274	30.6901	17.9668
88	G	G		62.9722	61.5986	89.6358	100.931	0.00757298	0.335032		84.9058	42.7607	70.9735	48.9723	45.3931	71.2191	88.0558	85.9663	63.4105	72.9816	62.1138	61.7954
89	G	G		132.946	94.0707	150.025	247.767	3.35339	12.1953		153.886	58.3148	125.67	90.1	70.0822	98.9486	130.583	110.488	103.165	106.339	96.5779	123.974
90	T	T		79.7869	80.2967	89.1198	152.669	0.000811575	8.50069		110.159	58.7702	92.744	67.1946	74.616	83.2102	67.4542	76.2969	84.7195	78.0807	83.9348	88.4889
91	N	N		41.7794	62.0881	51.4676	57.4668	2.00476	0.165318		61.5608	48.2311	54.9425	52.1836	57.191	64.2299	40.7615	49.099	58.3625	54.3329	60.299	39.6096
92	L	L		22.5094	28.6811	26.4107	32.2427	0.373396	0.290669		22.7261	20.3955	21.1828	20.9322	23.6982	30.1647	15.9399	18.1974	22.9352	23.8067	24.0174	17.394
93	R	R		16.6119	20.0407	20.6134	21.1301	0.160735	0.0031982		15.4497	15.3764	15.1042	14.7048	18.5374	20.7517	11.0319	14.5734	16.3958	15.8702	17.1397	11.3598
94	V	V		13.7224	20.7123	14.478	16.57	0.716915	0.0705618		14.6231	14.5735	15.5017	16.4576	18.4985	20.2848	13.17	16.9869	14.8965	16.057	13.9535	13.0628
95	V	V		12.5052	15.9492	12.8629	13.7538	0.209192	0.0149146		12.0153	12.9721	12.7244	12.4958	14.7114	16.9409	11.4439	13.2076	12.6198	12.6081	11.6839	10.2632
96	L	L		12.1844	20.1243	13.1046	12.3941	0.99083	0.0098986		14.2812	17.2529	15.7995	16.0072	19.4025	20.675	14.4213	16.1838	15.9521	16.9052	13.4472	13.5705
97	V	V		11.9987	13.2075	14.371	10.79	0.0290056	0.256129		12.2421	12.7393	11.4284	11.8528	12.2006	13.1927	11.8844	13.5202	12.7685	10.4506	10.257	10.2003
98	K	K		16.1153	46.292	21.9273	14.3857	7.78094	0.791777		45.8801	44.7801	45.2581	40.1558	47.2336	46.0672	45.6409	47.6251	49.6095	41.0194	43.4112	40.052
99	L	L		15.7705	12.5815	24.3406	15.5396	0.179912	0.983238		14.987	11.8581	11.7444	11.1234	11.8608	12.8372	12.8559	17.4398	14.4585	9.98954	11.3728	11.3415
100	G	G		30.1594	24.6848	60.6179	39.7699	0.273918	2.18864		40.7285	20.8466	25.3292	21.5065	23.1492	26.2854	39.1454	47.4256	38.2493	16.9654	32.4194	34.4895
101	G	G		25.6321	21.6307	80.2637	81.5177	0.169682	0.00486012		32.1751	20.6046	22.1481	19.5618	20.4577	22.297	89.497	38.8912	37.1543	17.0163	24.3706	67.9564
102	D	D		27.6268	28.5629	43.3847	34.6061	0.0077971	0.495636		42.7482	29.414	29.9269	24.2253	29.5714	30.0638	61.0558	43.2217	49.7223	20.9045	31.0498	51.9994
103	R	R		22.1108	18.1065	38.8874	29.0536	0.199843	0.715433		22.8728	18.5565	18.6657	17.2043	16.7974	19.5668	55.0806	20.9467	33.881	17.3842	18.6725	43.945
104	T	T		27.5107	28.8702	61.0566	40.0563	0.0163926	2.20483		37.2863	30.1415	30.7775	26.1243	29.1286	30.1217	87.0238	45.1303	65.8679	21.4151	29.0072	60.0949
105	F	F		24.7767	22.1467	38.7109	25.9682	0.0737657	1.26766		27.5346	22.9743	21.861	19.6785	21.552	22.618	30.3893	30.1261	33.018	17.7699	25.5836	20.1463
106	D	D		25.3259	27.4978	36.2186	24.5195	0.0446685	1.13738		33.5496	26.3479	27.5991	25.1086	26.6232	26.8468	28.7983	36.4201	30.6176	22.532	29.3468	25.1664
107	T	T		21.1339	24.7804	27.4105	20.1398	0.145035	0.559163		26.0193	22.1744	22.1786	22.4232	22.9291	25.5045	22.1617	29.2256	24.0201	19.9182	23.1755	19.7756
108	T	T		21.7489	27.5503	26.3436	21.0591	0.342535	0.295482		20.7113	24.4203	23.4853	21.8602	27.1903	29.3475	20.6856	25.8117	23.7884	22.8613	20.5122	19.7811
109	Q	Q		20.155	32.2387	22.7866	20.7498	1.4125	0.047669		26.1017	30.9488	28.4134	27.1463	31.5372	33.6249	31.1944	37.4841	29.3037	26.7877	27.8192	24.0917
110	S	S		23.1146	30.3166	26.4445	25.6628	0.487594	0.0058638		22.5164	23.1236	23.6213	22.6338	29.4078	31.2404	18.1486	25.9056	23.8322	25.5931	21.9546	20.1317
111	K	K		26.4133	60.336	31.7315	32.1372	6.90766	0.00128859		50.7536	53.8269	51.3706	48.5558	59.141	62.5384	40.7542	56.1785	53.502	56.4642	55.6608	42.2282
112	Y	Y		34.4123	40.3784	41.3288	40.866	0.238339	0.00130295		31.5967	29.3432	31.3074	29.9716	36.9964	42.6405	26.7528	27.5271	36.5339	33.3025	28.8035	23.9601
113	R	R		47.508	102.558	57.2099	56.4615	10.4618	0.00246363		103.016	75.0533	100.461	69.658	91.2285	120.271	101.079	86.69	111.559	106.104	83.1221	103.41
114	L	L		46.5801	55.0049	54.0483	74.5783	0.349952	1.64895		49.7166	40.8352	44.7153	45.6381	40.4964	57.5313	28.2284	41.3338	46.7283	50.5805	59.1333	36.9993
115	P	P		79.3106	81.124	89.8114	144.687	0.0102484	6.5112		90.42	51.3474	81.0791	60.4836	76.8932	81.4061	62.5787	66.2642	68.4103	73.4505	72.6573	75.7927
116	D	D		97.5523	139.877	113.612	156.577	3.80287	3.43798		145.381	82.9408	121.261	96.9668	138.872	129.509	97.3292	123.386	100.444	110.474	126.801	107.114
117	A	A		79.3619	127.479	84.726	133.801	5.67457	5.58163		100.672	66.3348	81.7161	84.0498	147.859	98.8711	46.8523	55.6588	75.728	88.9487	125.985	59.0804
118	M	M		57.5716	69.1105	61.8544	101.531	0.526605	4.89077		58.4765	47.491	52.5776	53.5202	54.582	70.0622	31.8705	37.3072	51.5453	64.3271	90.5005	40.017
119	R	R		57.6813	105.507	61.3434	94.2398	7.16557	3.51756		87.7665	52.6051	71.3295	74.4799	103.75	86.2234	44.298	61.786	66.7067	87.6855	110.283	60.9368
120	T	T		71.3597	135.72	72.6939	115.125	10.2556	4.85567		103.566	60.2867	77.2779	83.095	151.656	93.5132	38.3817	55.2472	72.246	87.746	122.774	51.745
121	T	T		66.5301	84.1889	69.0568	113.184	1.03807	5.42317		75.2846	50.0735	60.5195	69.2194	77.3515	79.0196	31.4307	41.3941	55.2143	70.3989	106.086	40.3028
122	Q	Q		78.0689	135.59	80.6491	128.815	7.88852	5.61298		140.525	99.6523	123.895	122.868	97.5879	138.2	71.4296	100.562	98.5717	134.421	176.239	86.7719
123	N	N		65.635	83.1529	67.8613	111.13	1.03486	5.30862		93.6227	60.9062	69.4511	78.4236	62.2344	83.6896	42.696	50.7872	59.6495	85.6226	129.544	43.9455
124	P	P		55.5808	71.1468	57.4338	83.5063	0.959616	2.43258		80.6749	55.9417	58.6876	67.0115	54.8801	75.1768	42.9446	47.0547	58.704	73.265	119.418	38.0336
125	D	D		43.6067	57.8675	45.0293	71.4044	1.00708	3.02664		54.9644	39.6493	46.0622	49.2687	41.5285	60.7709	26.7795	31.9109	41.8084	56.669	76.9551	30.201
126	E	E		42.6813	63.0693	44.1573	73.0558	1.98394	3.61826		57.3635	44.5529	48.7934	51.2587	48.4368	64.1655	32.5805	36.7563	46.4342	58.5022	74.8668	36.8406
127	L	L		32.6914	41.8914	34.8123	56.0936	0.569596	2.52609		36.8794	27.065	31.4354	33.6878	31.4318	42.5543	19.5464	25.7514	30.9306	41.4441	48.2713	24.2052
128	W	W		26.7733	33.7933	27.6079	43.6461	0.408201	1.82842		29.8347	21.7152	24.7551	27.0283	24.8945	34.3464	15.59	19.8992	23.0917	29.0498	38.9692	18.5014
129	E	E		31.3442	47.1793	31.2435	50.5262	1.61323	2.30613		39.9679	31.8973	33.336	37.0775	32.8425	49.0427	23.0704	22.242	32.5637	42.64	52.4874	23.4899
130	F	F		30.0691	44.9157	30.2811	46.8852	1.48448	1.80755		38.1634	31.8487	33.6091	35.4935	35.0188	47.4602	23.1283	28.4334	36.6868	44.8695	42.8635	27.0998
131	I	I		21.8441	27.6923	21.6459	33.0192	0.346428	1.19622		22.9021	19.0527	20.2292	21.1661	20.9528	28.9625	14.6329	15.5838	20.2017	24.4099	27.4233	15.6585
132	A	A		22.6763	31.7401	21.6307	33.6122	0.760162	1.31499		24.8155	21.7695	22.3454	23.8906	23.8152	33.1841	15.5032	14.1303	22.3715	27.9822	30.4336	16.5836
133	D	D		28.7175	41.5449	27.6386	40.6586	1.18084	1.25255		32.6122	28.5996	29.5715	31.4313	30.8638	43.6857	20.7746	19.8062	30.5015	38.5042	36.7683	22.964
134	S	S		25.8148	33.2113	25.6473	33.6712	0.465263	0.545196		26.3928	23.9254	24.8736	24.6844	27.3885	34.9573	18.7111	17.8541	26.1903	29.9457	25.8548	19.9986
135	L	L		21.6497	26.0822	21.1233	27.0694	0.20625	0.368223		17.8308	20.054	18.069	20.0917	21.929	24.9906	14.6067	14.2842	17.778	23.19	21.9963	17.5634
136	K	K		28.2038	51.6448	27.6542	35.3354	3.51828	0.470099		40.3922	40.2518	40.3693	41.0781	43.0584	54.285	29.9468	30.2981	39.9048	52.7471	43.735	34.9415
137	A	A		32.1548	40.9899	31.7998	37.5245	0.535556	0.236772		31.4648	31.5299	31.6539	30.8914	34.568	43.4486	23.4199	23.2595	32.8556	38.8487	28.6912	26.0687
138	F	F		25.5713	27.231	26.558	28.0258	0.0260931	0.0197392		18.9403	21.2903	21.0345	20.0195	25.6991	28.4035	17.0374	18.432	21.8767	23.6589	17.4161	17.4017
139	I	I		27.6241	35.3427	29.3914	30.6073	0.474879	0.0123234		26.531	28.8607	28.7431	27.0216	33.5977	36.7307	23.6049	21.8676	28.1851	33.481	28.0064	23.1407
140	D	D		41.1018	52.1459	43.1229	44.6065	0.656336	0.0125451		41.7108	43.6297	43.1416	41.2265	46.3927	54.8011	33.8308	35.3058	43.0531	53.0908	40.6977	36.2755
141	E	E		43.6656	56.975	46.9924	44.7955	0.883937	0.0262935		45.4513	50.5985	48.9509	48.3842	52.4644	58.5234	41.6879	49.5611	49.6656	54.6859	43.6215	45.3953
142	Q	Q		36.6106	39.8601	39.8473	36.8596	0.0690715	0.0582057		33.3513	38.2827	34.1412	32.8843	39.8719	39.974	36.6408	36.348	37.2039	41.9411	35.4355	33.6642
143	F	F		47.2632	45.5409	52.2841	47.3248	0.0159825	0.123534		39.5213	43.0176	40.8689	39.6091	42.8039	46.2171	35.3441	38.0908	38.264	45.3813	40.5273	35.9308
144	P	P		83.4901	89.0608	93.3634	83.0411	0.0899463	0.302259		76.4583	83.9389	85.866	78.9915	83.8181	92.386	69.5306	86.4089	82.8194	87.8923	82.7829	73.7704
145	Q	Q		104.477	152.456	116.596	107.061	4.51953	0.203303		126.038	141.729	129.689	129.372	137.71	161.885	133.458	140.907	131.362	148.43	142.968	140.191
146	G	G		94.0992	83.8838	113.641	88.6184	0.293399	1.5538		84.5256	86.6374	90.3383	78.8915	78.4678	85.6553	71.8571	106.587	84.1101	86.509	82.6088	71.668
147	I	I		83.9578	70.9222	96.6834	77.7024	0.54955	1.03607		73.0003	87.7342	68.8149	66.2745	69.689	71.028	60.0992	64.3535	69.7535	64.8294	68.783	58.4115
148	S	S		140.421	177.208	154.184	142.346	2.1374	0.236411		154.532	156.283	169.023	161.841	161.943	190.418	140.417	162.645	148.187	159.882	160.564	153.135
149	E	E		80.5665	110.375	91.9288	80.9175	2.3411	0.351099		104.012	113.684	107.074	107.568	103.545	110.907	106.547	82.4906	106.699	105.179	115.377	97.5573
150	P	P		35.7536	53.8357	39.9928	42.4588	1.84377	0.0368849		41.4353	49.8477	47.3115	48.3446	48.8004	52.4095	43.3285	40.4569	45.3501	54.1656	59.1184	43.5452
151	I	I		18.3393	26.857	20.5902	21.9316	0.80987	0.021164		18.6913	22.6279	22.724	21.9971	23.3187	27.394	20.3871	25.5249	19.8653	23.8009	26.0371	21.8497
152	P	P		10.477	14.4288	11.2778	12.0138	0.315517	0.0116342		9.89872	12.3426	11.6098	11.9567	12.4856	14.5635	11.026	11.389	10.7975	11.4651	12.5046	10.6051
153	L	L		7.96804	11.795	8.038	9.32869	0.374065	0.0480281		7.53376	9.9461	9.26923	9.09391	9.71383	11.7811	7.52037	7.43873	9.23976	9.11239	8.34325	7.86034
154	G	G		6.83364	8.66458	7.03133	8.14624	0.108533	0.041005		5.8947	7.39953	6.64476	6.78703	7.4065	8.64788	5.36757	6.68597	6.7077	7.03338	6.31325	5.46443
155	F	F		7.39448	15.5218	7.60792	9.60833	1.48961	0.116613		11.9335	10.5825	10.1211	10.3074	11.5966	15.539	8.20401	11.666	10.9897	14.2759	11.8166	9.83157
156	T	T		8.54481	14.3144	8.66546	11.9106	0.740095	0.257509		9.80381	9.08919	8.99899	8.88289	14.2994	13.183	6.07611	10.7994	8.41482	9.71254	12.4238	6.17382
157	F	F		13.0659	22.9789	15.2803	24.2302	1.38994	1.02701		17.8013	13.8506	14.9183	15.1089	19.5496	22.0102	8.4474	15.1272	14.9773	17.9235	26.8896	10.1279
158	S	S		25.0358	38.7316	48.3598	37.5921	1.48813	0.677132		37.3273	22.1492	24.9043	30.2902	33.658	35.719	9.80011	67.0265	23.1392	26.1638	35.9038	13.5658
159	F	F		26.8634	36.6629	32.5117	36.6353	0.760379	0.123069		34.3177	21.8388	24.5633	30.2826	30.1022	35.5101	9.32081	30.1984	23.7834	28.9467	42.596	13.0411
160	P	P		33.7311	50.9139	40.9077	43.0979	1.7624	0.028557		43.7434	29.9598	33.109	43.1665	47.9838	50.0479	11.3771	29.6611	33.2714	41.8974	56.9458	15.88
161	A	A		31.8395	40.218	30.6226	28.5915	0.488769	0.0348443		37.6485	28.4451	29.9008	36.297	40.4569	37.6174	11.8249	15.9258	36.505	31.8807	41.3962	13.7647
162	S	S		35.4552	48.1797	30.7386	33.3282	0.973644	0.0523557		42.3534	37.3018	38.2996	44.4414	48.7147	44.5529	10.7921	14.5894	35.7634	45.3453	43.965	12.8471
163	Q	Q		18.9628	22.6742	21.4064	25.5726	0.165744	0.185098		23.3966	24.6257	21.661	19.9863	22.0919	22.2257	8.55734	12.7823	27.442	35.1617	31.8094	14.1772
164	N	N		12.6058	24.4295	13.3641	12.644	1.93809	0.0099729		20.7132	19.5936	19.7459	19.6088	21.4887	26.0867	15.2752	16.0669	20.8073	20.9621	19.7754	16.8945
165	K	K		7.59594	15	8.31604	7.66254	1.24749	0.0133692		11.3176	15.2064	12.6176	11.3686	14.5858	15.6014	9.56998	12.8611	14.4054	11.9637	13.728	11.7117
166	I	I		6.69696	9.45278	6.56599	6.82502	0.236865	0.00250546		7.05217	8.21497	6.89636	7.97432	8.43587	10.2595	7.24694	7.35234	7.2291	6.9584	6.67905	6.61272
167	N	N		9.6399	15.1691	10.6254	11.9142	0.623989	0.0368793		11.5203	12.3033	11.6973	13.0176	13.4609	15.612	9.98709	11.451	14.7749	15.4987	15.5627	11.1503
168	E	E		13.0615	16.5027	12.9234	15.075	0.200964	0.0827938		13.3595	12.7689	12.0711	13.5011	14.9496	16.7332	6.99466	9.65977	14.4007	16.9013	17.0112	9.22724
169	G	G		17.3301	21.6675	17.2033	21.965	0.241957	0.29052		19.1295	15.8555	15.7142	18.8031	19.2907	21.1744	7.13778	10.2441	18.8469	23.8152	23.7293	8.88726
170	I	I		25.9902	38.6073	25.8325	28.889	1.24415	0.0854239		32.6567	27.0089	27.028	33.1757	37.6305	36.8293	10.1685	18.7542	27.816	32.7308	38.76	13.6907
171	L	L		30.5459	43.9574	31.6692	36.2167	1.21706	0.152478		39.1464	27.3155	29.7058	37.1963	44.4442	41.6943	11.8702	22.1029	29.4535	33.4432	45.8231	15.4869
172	Q	Q		40.5307	75.5115	50.9836	51.7467	5.398	0.00283453		55.6972	51.8247	47.3078	59.6651	74.7653	73.423	20.1845	49.6791	44.0109	49.1138	92.7593	33.0658
173	R	R		46.2123	144.469	60.0956	65.9169	27.2647	0.134532		132.37	84.8419	79.6052	142.907	103.089	150.467	39.5204	86.3546	93.9547	110.618	149.077	85.7161
174	W	W		45.451	57.1236	53.2578	67.4754	0.666316	0.840049		51.1258	34.107	38.2933	48.151	46.8818	57.7485	16.0426	41.0228	38.3422	46.8686	73.3716	21.9917
175	T	T		50.6105	70.5137	59.5633	76.6216	1.64645	1.07258		61.9691	40.864	47.6273	59.0236	60.9928	69.2353	17.8239	42.463	47.1903	57.1147	87.7259	29.8704
176	K	K		65.9637	131.181	66.6605	97.065	11.0998	2.84788		90.6201	56.9439	115.272	112.913	181.496	100.926	18.6164	94.7072	47.8029	83.0939	106.514	26.4478
177	G	G		68.0355	105.059	70.7154	111.018	4.00594	4.52523		83.1752	54.2205	62.6815	77.5783	94.8318	93.2161	28.1838	55.3086	58.9572	78.5166	124.035	43.6827
178	F	F		51.9507	67.9451	56.5387	88.6579	1.07163	3.59712		58.3718	37.0129	42.9054	48.7179	63.9405	62.5334	20.4885	37.78	40.1938	55.3809	85.2474	28.7209
179	D	D		61.5391	93.8187	65.9446	105.763	3.39044	4.68073		86.5451	55.6778	64.7359	77.6221	62.2581	96.3681	31.0667	58.214	62.0513	83.1228	138.692	41.9032
180	I	I		53.1643	68.1314	58.1307	91.8425	0.926955	3.83807		59.1963	39.8082	45.5937	55.7	52.4793	68.1182	21.6237	36.1067	44.6293	56.9463	98.4113	27.8738
181	P	P		66.0813	98.896	72.5818	106.778	3.29642	3.2901		88.6204	58.997	69.0353	77.7527	64.0706	101.258	35.5536	72.9353	66.1556	83.1794	145.14	40.0723
182	N	N		68.0982	106.822	71.853	97.5676	4.34018	1.96284		98.9132	68.7534	82.4891	83.1749	83.4719	108.023	47.8486	82.9912	78.8687	89.6237	143.432	49.0872
183	I	I		47.5814	59.9448	47.7765	64.8568	0.713134	1.30261		52.7741	39.3814	42.6695	47.1456	54.6117	59.9418	23.3378	35.0271	41.2584	47.1386	72.4263	23.2899
184	E	E		46.5691	86.4342	53.2797	63.2195	6.11496	0.424812		72.7848	54.5801	58.9409	70.7519	90.4984	83.8014	29.1383	79.8788	70.1086	67.8952	98.5934	35.7786
185	N	N		47.717	81.9959	52.634	59.3297	4.61136	0.200391		66.4099	53.0601	57.3072	69.4914	82.6692	78.2384	26.7581	69.0578	65.459	66.2183	96.8257	32.3443
186	H	H		38.7405	68.7194	42.2994	49.0339	4.26641	0.248627		59.6866	49.885	58.7969	58.0187	62.9446	67.6141	20.4986	44.3262	51.8136	53.2755	75.888	28.5676
187	D	D		24.4904	31.4803	26.5016	32.7364	0.43819	0.329027		25.7752	21.0647	21.3968	25.5741	27.5806	31.7114	9.06519	16.1409	26.5762	31.0835	36.6064	11.6907
188	V	V		20.5793	26.4127	22.6311	29.6837	0.36347	0.47756		22.9974	17.9838	19.0114	21.272	21.2366	26.8291	10.0412	14.9967	22.2437	28.2879	31.7933	13.0975
189	V	V		15.9044	19.1516	16.6493	22.4069	0.150721	0.426713		15.8027	13.991	13.7486	15.0236	15.6091	19.8991	8.42273	10.762	16.3542	18.8578	21.3981	9.79821
190	P	P		24.9431	33.4008	28.7669	35.5309	0.616289	0.356769		27.4211	23.5383	23.0651	25.6862	27.6637	35.2646	12.9779	18.7118	30.1954	31.6277	39.7712	15.7121
191	M	M		29.4239	45.1238	34.3084	42.1493	1.67197	0.403119		44.2849	38.9392	39.4282	36.4575	35.3013	47.5334	27.387	27.8978	42.5297	52.1458	49.0367	27.2441
192	L	L		21.5426	25.3825	22.8788	30.3813	0.157379	0.531061		21.3599	18.4665	19.4784	20.3802	20.5087	26.2169	14.2221	15.6455	20.235	22.0579	25.8869	16.3533
193	Q	Q		22.5437	45.2775	25.0218	30.5447	3.92368	0.275143		33.2976	34.1481	32.1546	34.6383	36.0578	48.4598	23.8819	27.8808	42.3463	43.848	49.5214	26.8653
194	K	K		30.7686	80.1369	34.5206	46.0948	11.5939	0.835189		68.2729	64.2116	64.1498	64.6747	65.4912	86.9016	56.2581	58.3657	77.0174	69.2465	89.7914	58.942
195	Q	Q		28.2496	41.4303	29.0579	44.0817	1.258	1.55966		34.1049	28.4315	29.0281	32.5421	30.747	42.7246	19.1319	19.3514	29.0499	35.8298	47.8721	20.0642
196	I	I		24.7684	30.3148	24.9856	35.4944	0.279946	0.91998		22.7572	21.5793	22.3174	23.4794	24.9286	31.1579	14.9045	14.8848	23.2485	25.55	30.5013	16.1548
197	T	T		33.8246	49.5167	37.3123	49.4378	1.49063	0.851599		38.1893	36.2583	36.0077	36.6302	41.2586	51.0464	24.6995	24.6989	41.531	46.7406	57.0859	26.4201
198	K	K		43.0902	72.7781	46.0599	64.8086	3.86788	1.59677		60.1691	57.1875	54.2536	59.0532	54.53	75.6291	41.4774	41.0592	54.8718	64.5596	80.5777	43.0353
199	R	R		37.9568	46.8242	38.1734	55.8449	0.465002	1.6757		35.1442	34.1528	32.5458	36.9169	34.0324	48.8119	22.7023	19.9342	33.4709	44.6827	48.0815	25.1356
200	N	N		39.4772	64.7576	42.1715	56.3474	3.11213	1.02522		53.4626	49.9486	50.9304	53.1463	54.9579	67.2159	38.0912	34.4523	54.5547	66.9801	68.6493	38.7137
201	I	I		31.2154	40.0874	30.6406	42.2691	0.554111	0.933302		29.0927	31.5919	29.1954	31.7181	32.3745	40.2265	23.1348	18.9156	29.8901	37.4982	40.1945	23.5839
202	P	P		34.4576	48.6605	36.3932	42.812	1.22245	0.260518		38.637	41.9015	37.6291	41.3681	40.9662	47.6767	34.0102	27.8985	34.6813	41.4973	52.4845	33.3366
203	I	I		18.2383	27.0714	20.7963	23.5482	0.869339	0.085472		17.7006	24.0105	21.255	21.8878	22.5517	26.4455	19.3262	16.8409	21.2097	25.3341	28.045	19.6843
204	E	E		17.5044	29.6063	22.5161	22.586	1.58091	5.41254e-05		24.1286	25.6699	24.8362	26.6258	25.0374	29.7993	29.1495	21.0659	25.9003	33.2204	28.3024	24.3484
205	V	V		11.0421	17.7433	12.6375	14.8475	0.790864	0.0889896		12.5669	13.9297	13.5234	13.8522	13.9802	18.8303	11.2595	11.7195	14.6111	23.562	14.67	11.3717
206	V	V		7.92543	10.4353	8.88963	9.19236	0.172351	0.00253441		7.09226	8.91557	8.12275	8.37852	8.89499	10.9649	7.4774	7.80104	8.80956	9.03929	8.53238	7.22471
207	A	A		6.00745	7.3806	6.09536	6.39746	0.0706048	0.00365319		5.59406	6.46991	5.84618	5.87871	6.4172	7.71693	4.9275	5.79737	6.21193	6.56214	5.57044	4.85986
208	L	L		6.73736	10.3081	6.19106	7.31483	0.378206	0.0468334		9.57066	8.57823	7.90704	8.66536	8.74766	10.4544	5.45493	6.3198	8.31323	9.24212	9.21235	5.84321
209	I	I		6.88249	8.2569	6.19329	7.58941	0.0625164	0.0708932		6.50542	6.93395	5.84769	7.15547	7.37514	8.24701	3.92935	7.64441	5.72545	5.78098	6.59207	4.29129
210	N	N		8.85098	26.233	7.6863	8.42304	4.60857	0.0168555		13.4453	13.8333	13.1846	15.4042	20.3217	17.0594	5.27346	8.33363	6.95226	8.88543	9.8973	6.08319
211	D	D	Catalytic	11.865	46.689	8.64425	8.59181	11.4811	7.97736e-05		14.3486	13.5366	13.1582	20.1519	61.3897	14.672	5.64456	9.6612	13.4079	11.6043	11.6103	5.42135
212	T	T		8.84957	10.6319	7.71628	7.33793	0.0817037	0.00475539		9.36141	9.74897	8.53134	10.0938	8.47335	10.0033	5.10942	7.01282	8.49852	8.93354	9.11577	4.89443
213	T	T		6.58669	7.8855	6.21352	6.61594	0.0583993	0.00631297		6.92844	7.46724	6.83977	7.72862	6.72525	7.64462	4.97485	5.67612	7.5501	7.52198	7.19519	4.85121
214	G	G		7.21889	7.34322	6.19723	6.94863	0.000530805	0.0214919		6.69553	7.41682	6.53443	7.68906	6.28151	7.67073	4.7969	5.0647	6.90227	7.24289	6.68837	4.78114
215	T	T		8.19571	9.52877	7.35335	7.73571	0.0502008	0.00484529		9.22435	9.46922	8.45853	9.90499	7.8559	9.8813	6.45765	6.69248	9.52098	8.88182	8.70009	6.51129
216	L	L		6.77903	7.24235	6.5355	7.27458	0.0076569	0.0197909		6.86888	7.33439	6.45912	7.90442	6.19031	7.46094	5.61025	5.93084	7.38402	8.42531	7.76182	5.64223
217	V	V		6.36103	6.66415	6.12177	7.19119	0.00352747	0.0430227		6.42387	7.00851	6.2264	6.95106	5.70862	6.95072	5.35392	5.42867	7.48775	7.23295	6.86264	5.28083
218	A	A		8.73797	9.77081	7.94429	9.54252	0.0288404	0.07319		8.45264	9.67603	8.49031	9.87854	8.14103	10.2659	6.18299	6.6049	10.0724	9.52992	9.00223	5.87451
219	S	S		9.02233	9.8965	8.83547	10.5702	0.020207	0.0776904		8.51877	9.62989	8.63973	9.82266	9.71767	9.89832	6.95044	7.87909	10.7253	9.50972	10.3306	7.04652
220	Y	Y		9.09817	11.0128	8.91755	9.86942	0.0913496	0.0241292		11.029	11.2329	10.9837	11.4866	10.0456	11.4771	8.72021	9.46768	12.6564	12.6694	11.6101	10.1454
221	Y	Y		8.92573	8.965	8.95146	10.5994	4.30831e-05	0.0695768		7.83273	9.90589	8.34801	8.81137	8.50682	9.39109	8.31986	7.71264	11.6383	9.32798	11.7574	8.20753
222	T	T		12.1732	16.4273	13.5264	15.3125	0.318159	0.0553653		15.4356	15.8748	14.3329	17.4798	15.5847	15.6925	14.5968	14.1707	20.5192	14.3959	15.6982	14.4225
223	D	D		13.2592	14.498	14.0364	15.608	0.0276545	0.04169		13.2861	14.2265	13.4433	14.129	13.4985	15.4033	11.6581	11.582	17.9967	15.2737	15.2394	14.7913
224	P	P		16.8897	22.2024	16.9019	18.322	0.362678	0.0286416		21.9311	22.2184	22.3396	21.1529	22.1313	23.3716	16.139	18.8825	26.1696	21.8263	23.0738	21.0246
225	E	E		12.5467	18.9839	13.0764	14.3176	0.664103	0.0281313		17.9794	19.0127	19.0795	18.126	17.7262	19.9843	16.351	17.041	20.7685	18.0343	19.7913	19.8007
226	T	T		7.98753	9.22427	8.05692	9.70962	0.0444899	0.0770371		7.74769	9.00594	8.0601	9.09922	8.38526	9.69059	7.38698	7.33164	9.37055	9.14869	10.3206	8.4201
227	K	K		8.89738	14.9185	8.79368	10.9033	0.773696	0.113299		10.8389	11.5884	11.5345	12.3926	16.8953	14.4136	11.0608	11.1319	12.1106	12.5226	13.7282	12.875
228	M	M		7.5747	8.2232	7.54778	8.54447	0.0133159	0.0308951		8.09273	9.44277	8.94621	7.37832	7.76068	8.02638	9.03023	8.56474	8.93008	7.40035	7.64819	6.68122
229	G	G		7.96266	8.00083	8.00231	7.95835	4.56535e-05	6.05314e-05		7.62147	8.23671	7.60894	7.75917	7.008	7.73261	5.89885	6.83297	7.81653	7.38715	7.18842	5.36352
230	V	V		8.31238	10.0666	7.41482	7.61022	0.0839113	0.00127062		9.94186	10.5679	8.84815	9.35126	8.65118	9.44474	6.54985	7.44374	9.15049	9.52428	8.01007	6.51794
231	I	I	β-hairpin	12.2893	17.4902	8.55595	8.512	0.45768	5.65797e-05		16.9937	15.2376	13.287	19.0922	13.7732	17.0036	6.51147	8.4872	9.20868	12.7216	10.7097	5.8335
232	F	F	β-hairpin	14.1081	29.5496	11.1176	13.8227	2.82198	0.147135		12.5496	17.3848	11.7566	13.9587	15.519	39.1402	27.5922	34.3946	19.1073	17.105	16.8296	13.2224
233	G	G	β-hairpin	41.5071	59.3375	19.869	19.9624	1.58882	0.000109525		28.9919	41.2685	33.5122	41.3413	54.298	64.6539	10.2844	10.7417	15.4619	15.8509	21.5065	13.7899
234	T	T	β-hairpin	29.7916	72.4155	54.6195	23.7091	9.312	6.35699		31.9228	68.3178	36.4031	38.4327	55.981	92.5749	22.4604	30.0444	43.0466	25.9332	25.9089	28.2251
235	G	G	β-hairpin	28.4822	41.8242	86.161	23.9086	1.27755	19.2954		22.744	34.7088	22.582	34.0101	42.3499	41.9148	14.6325	23.5541	32.1363	20.5882	21.0431	20.6663
236	V	V	β-hairpin	22.1197	16.8665	37.4541	16.2114	0.355548	4.3833		18.9615	32.2534	20.2503	15.3953	15.3337	16.1447	13.9203	29.6763	31.4644	14.9956	15.985	14.6113
237	N	N		9.02233	10.4256	11.4308	9.33794	0.0506946	0.105717		9.03518	12.2998	9.9396	8.49532	10.281	10.1509	6.46576	9.9498	10.4362	9.21216	6.69257	5.10445
238	G	V		10.2718	8.77752	9.84043	7.73075	0.0586985	0.127109		8.07518	8.80027	8.60425	7.02249	8.47033	8.25151	5.83027	6.70408	10.0512	8.97618	5.79495	5.81331
239	A	A		5.53332	6.81534	5.63693	7.03323	0.0667295	0.0771731		5.59264	6.40968	5.68706	6.39159	6.48523	6.68721	4.74213	4.43174	6.78272	7.26712	5.96348	5.15635
240	Y	Y		5.13373	6.3633	5.18459	6.30985	0.0659387	0.0552119		4.90504	5.54167	5.05101	5.61221	6.49299	6.24678	4.93239	4.19479	5.46095	6.4165	5.97637	4.85639
241	Y	Y		6.16002	7.4386	6.31704	7.87002	0.0602415	0.0852542		6.48213	6.70968	6.33039	7.10516	7.56662	7.37534	5.77902	5.63971	6.58238	8.2	6.87037	6.73707
242	D	D		7.84136	11.4461	13.734	14.2138	0.339848	0.00411944		7.4619	7.67649	9.01577	12.3298	12.5526	10.643	16.7697	6.97978	16.604	20.0729	10.3987	14.9366
243	V	V		10.5737	18.1248	17.6013	16.6071	1.01124	0.0144492		13.1785	13.3514	14.7576	18.0409	20.0204	17.5876	22.7331	14.5049	25.1943	29.4519	17.2723	18.3777
244	C	C		14.9537	19.5146	29.6378	23.5254	0.303086	0.352557		14.8977	14.5322	16.4409	18.9942	22.2627	19.5239	32.9194	17.7332	31.4309	34.1893	22.4306	18.1016
245	S	S		25.231	39.404	65.4577	45.6926	1.57306	1.77145		26.5862	28.9421	28.8416	37.8949	47.7251	36.23	95.8389	34.1552	84.0452	83.2671	56.143	30.7565
246	D	D		18.7233	31.1176	50.9225	35.2646	1.56567	1.43425		20.0063	21.0554	21.4084	29.1208	34.7253	30.5035	72.011	26.9123	57.3446	66.1826	40.2164	30.4627
247	I	I		13.4001	13.4431	21.287	18.7553	3.45488e-05	0.0801172		11.446	12.136	14.3003	13.7379	12.7329	13.6445	18.6944	13.4102	18.0565	22.8373	13.3989	13.5941
248	E	E		14.2136	22.7157	17.5335	18.6528	0.992039	0.0173144		19.8338	24.5598	22.543	22.5655	23.3108	22.1217	25.5446	19.4615	26.3829	31.0746	24.4578	22.4293
249	K	K		14.8939	15.9101	17.6148	18.5919	0.0167654	0.013187		13.7631	13.023	14.3603	21.1064	14.6949	13.7053	12.6144	11.1994	17.5211	26.4372	10.7864	15.1461
250	L	L		16.0284	20.4161	19.866	19.0107	0.265089	0.00940947		19.6174	17.7101	22.6351	21.271	19.3094	20.5967	20.5842	17.7841	23.1835	23.767	17.4661	18.9604
251	Q	Q		24.7789	46.5281	35.3729	29.3779	3.3978	0.27812		41.4855	53.0836	48.5217	44.6938	46.7054	46.7857	46.8789	50.757	52.5354	49.211	47.016	50.6242
252	G	G		33.7042	36.6472	53.0447	41.2445	0.0615856	0.741303		28.736	31.4819	34.9586	35.8951	36.2925	37.5865	34.4105	35.3327	58.2192	41.2694	31.9702	35.4654
253	K	K		21.0337	40.0257	37.9545	27.2702	3.02878	0.881037		35.1882	36.1188	36.1625	39.0181	36.9635	41.7419	37.6081	36.3242	54.7158	43.5668	32.5107	36.2858
254	L	L		18.718	20.479	27.5893	25.1441	0.0395794	0.0567196		17.3906	17.6594	18.1552	20.1076	19.2518	21.2425	20.5037	20.7641	23.6643	23.44	17.7722	22.0781
255	S	S		30.0811	44.271	45.3245	39.3192	1.36662	0.213305		29.9982	32.9161	31.0419	33.9146	36.0766	51.6192	38.23	44.2306	55.4017	41.1901	38.1644	36.1893
256	D	D		56.9472	86.4194	74.1038	69.4365	3.06205	0.0758986		63.4814	82.3834	66.4784	67.6251	77.7692	100.036	89.2004	86.2959	91.3299	90.6954	84.6153	80.7187
257	D	D		71.2297	91.4835	101.789	87.6939	1.26548	0.524961		68.6936	94.2652	70.3589	74.3266	82.2523	102.601	98.0563	103.743	119.653	98.1899	96.0838	86.7235
258	I	I		33.8615	36.3251	53.7637	45.0639	0.0432525	0.383666		26.4763	35.8784	26.6971	30.1422	32.3434	40.6987	38.217	46.0143	47.8713	38.8528	37.1239	36.0488
259	P	P		35.3593	48.3632	69.1412	53.1839	1.01606	1.04528		32.8235	38.554	34.8433	41.5547	50.385	50.4408	71.7825	50.7968	68.229	70.6472	50.0458	44.4317
260	P	P		30.5496	57.0325	72.3127	48.707	4.09988	2.32455		37.6888	40.7048	41.7395	50.9871	59.1468	59.049	112.159	60.8144	90.4509	89.1259	60.7641	51.3708
261	S	S		24.9249	43.5742	54.8989	37.4595	2.58756	1.66143		27.7067	30.3671	30.6233	38.9065	42.0439	45.8474	70.2436	38.9539	64.447	62.6781	41.9879	34.8402
262	A	A		17.3438	23.2352	31.5262	25.3162	0.429948	0.340237		17.1422	18.7392	18.2098	20.8912	24.1904	23.9613	33.7055	20.9946	32.5932	36.0797	22.0973	21.7298
263	P	P		11.5809	18.6794	15.7686	14.9098	0.844362	0.0120222		14.2847	20.4511	14.3936	15.5717	20.9245	19.7038	21.5651	22.1713	19.7207	22.2386	14.7935	18.1804
264	M	M		7.04709	8.85856	7.10888	8.74713	0.103489	0.0848592		7.69877	9.1097	7.441	8.16523	9.34971	8.98951	6.91877	6.98853	7.13208	10.5906	7.23353	7.57004
265	A	A		5.85684	7.27221	5.59953	6.7919	0.0765147	0.0575013		6.48236	6.66502	6.4473	7.41627	7.40113	7.25422	5.69254	5.74961	6.22193	8.22589	6.56829	6.18147
266	I	I		5.968	8.10788	5.99742	7.38413	0.163607	0.0720451		6.65076	6.86782	7.11944	8.78511	7.25988	8.27786	8.59697	5.42135	7.83811	11.1562	7.82151	8.6176
267	N	N		6.31586	14.401	7.60692	8.27843	1.64282	0.0141997		7.18608	7.38085	7.1734	11.6889	15.3944	12.0963	8.24795	7.54777	9.11189	9.99481	9.45742	10.3943
268	C	C		6.91454	9.13443	7.43257	7.69383	0.154269	0.00225645		6.73784	7.88353	7.00679	8.08921	8.43504	8.91923	5.6805	5.23336	7.90007	7.59213	7.17055	6.85737
269	E	E		8.92505	14.9833	11.3768	10.6783	0.780287	0.0110657		10.505	11.7297	10.303	13.7071	11.171	13.4779	6.6394	8.04704	11.9736	11.8291	10.7092	9.37682
270	Y	Y		10.072	9.70296	15.3041	13.1481	0.00344335	0.0818029		8.19087	10.1893	8.35998	8.18882	8.4459	10.062	12.6094	7.58702	10.9475	12.3528	10.0917	8.59238
271	G	G		12.5659	11.8248	18.8014	16.9995	0.0112618	0.0453708		10.7884	13.9268	11.4104	11.1649	11.6002	11.7494	10.4229	9.07912	11.3675	10.3457	12.6619	9.97305
272	S	S		14.4915	13.858	19.0303	18.4998	0.00707854	0.00374914		13.7751	16.5044	14.9665	13.0716	12.1221	14.8887	14.3665	9.57556	13.4344	13.4639	16.7487	12.8947
273	F	F		11.1852	9.77553	16.3926	15.494	0.0474556	0.0126649		8.4407	11.3945	9.6487	9.20169	9.5596	10.0923	8.32168	7.2291	11.6821	12.1184	10.142	10.3452
274	D	D		13.2851	12.8577	15.6862	18.029	0.00349366	0.0814974		11.8222	14.8986	13.645	12.2534	11.8892	13.6038	12.2409	8.63788	12.8243	16.1041	13.0912	13.9739
275	N	N		20.415	16.388	32.0813	33.9494	0.22098	0.0264293		14.2964	44.8707	15.0517	15.6294	13.4419	18.0048	12.7913	9.3685	57.0466	18.2598	17.4874	51.0679
276	E	E		22.268	27.9348	34.9449	34.9333	0.320857	9.58757e-07		21.6823	37.4825	25.7625	22.0433	22.8779	33.2635	27.9348	16.0425	49.9054	32.9217	42.4153	45.3735
277	H	H		23.1897	23.5604	26.5744	34.9926	0.00147003	0.578246		18.8399	30.5986	21.0003	19.6057	17.6862	28.0433	22.6265	13.8397	22.7097	25.9234	31.0039	31.5261
278	V	V		34.11	26.4962	42.2238	39.8686	0.480162	0.0337916		25.2534	60.4195	31.0421	24.8401	23.3575	28.5606	34.7696	20.4782	46.3847	38.6213	37.7189	44.2203
279	V	V		18.109	17.8286	18.5703	31.2332	0.00109425	1.63671		14.7874	23.4161	17.0488	15.233	13.6262	20.5449	22.8235	12.7658	20.3671	26.9584	20.4874	27.1839
280	L	L		14.4103	12.3119	13.0574	18.2639	0.0825171	0.43577		11.6959	14.1525	12.5218	11.1547	11.9652	12.9902	10.5797	8.98303	10.3543	14.3436	10.5188	12.4134
281	P	P		20.3882	22.0428	21.097	23.8486	0.0322713	0.0843057		21.0146	25.6001	22.5215	19.2566	24.1775	21.987	27.9951	16.5866	22.5546	21.7281	17.3721	19.0474
282	R	R		16.9762	26.5234	29.0913	21.8238	1.06063	0.52135		22.7054	27.287	21.8802	19.7743	22.5909	27.6633	19.9892	15.3116	38.4843	21.7298	28.4772	23.5675
283	T	T		17.582	17.05	27.0088	23.9328	0.00408703	0.0929542		16.4371	18.4757	15.8391	16.3919	14.4711	17.4656	12.8837	9.98482	27.2162	17.4507	16.8705	19.9981
284	K	K		21.2304	40.0477	27.4608	26.9164	2.96072	0.00272536		35.2381	40.9608	36.3896	41.0315	35.7948	37.9836	31.1781	27.8117	36.5706	36.454	34.9674	36.7714
285	Y	Y		16.7396	16.6809	18.7933	20.9103	5.15479e-05	0.0564753		15.6	15.0779	15.6859	15.9495	14.7657	16.5139	10.4045	8.9802	14.4248	17.4198	14.9454	14.4847
286	D	D		15.2304	16.1705	19.6788	22.8946	0.0140779	0.121626		14.6199	16.0619	13.1696	14.9943	13.3281	16.2634	9.39131	7.93792	18.8618	15.409	14.5398	15.0253
287	I	I		20.807	25.3811	24.4977	30.3442	0.22705	0.31253		21.8712	26.342	22.4818	22.8556	19.8609	26.0805	17.3276	14.2574	26.4799	23.7511	26.2683	28.5592
288	T	T		22.8153	26.4841	25.9109	30.8233	0.136698	0.213081		22.6634	25.1294	21.2283	24.5803	21.9769	26.5561	16.172	13.5088	19.5748	25.0335	23.9666	24.9378
289	I	I		22.1739	27.9824	24.2818	31.9312	0.337475	0.522899		19.6756	24.3172	19.2643	19.8255	21.1059	26.2735	13.4871	12.0763	18.0443	19.2827	27.0518	20.6007
290	D	D		30.5607	40.7186	34.6355	52.1106	0.727503	1.77842		24.363	33.7825	29.0957	21.1396	33.3532	43.125	23.2379	22.2522	26.179	32.4625	41.2943	44.8671
291	E	E		43.1715	66.2715	48.2461	62.4219	2.46562	0.911674		48.1566	59.8253	47.6001	42.6697	60.8652	64.7154	43.7238	36.2523	45.6184	63.63	49.9044	58.7451
292	E	E		43.8974	60.3971	40.7955	48.9293	1.31343	0.369434		47.6232	63.7503	39.6946	40.5577	52.1134	65.622	23.7589	19.7405	23.9418	33.1117	33.9581	28.8161
293	S	S		53.7228	61.3888	42.7762	57.8739	0.25555	1.13878		35.0383	68.3026	43.3937	31.3026	44.1387	80.6237	29.6978	27.8631	27.2068	43.9144	40.4365	42.7071
294	P	P		99.2714	141.022	72.4395	101.027	3.65487	2.37182		78.9518	138.854	96.6247	53.7494	88.7532	190.968	67.5082	58.2304	59.3627	92.6745	88.1333	100.054
295	R	R		102.572	269.397	65.327	95.9808	39.5079	2.9394		198.419	206.922	241.888	119.072	237.873	331.412	157.296	137.793	127.715	192.4	178.63	218.11
296	P	P		65.7596	107.774	50.0078	63.6837	5.16288	0.825542		73.7004	107.579	93.0788	39.4781	66.5333	142.82	64.2476	48.2144	41.9309	68.0221	77.174	89.2661
297	G	G		37.2872	37.9776	47.6116	50.1273	0.00316647	0.0323824		28.5617	45.9436	30.3474	25.1802	28.6713	44.673	32.8515	20.9362	27.8387	31.5993	29.847	53.1094
298	Q	Q		25.3108	39.9151	31.9328	33.6782	1.656	0.0232218		40.2089	58.0003	39.4961	29.0867	34.8295	42.4968	37.8982	32.9309	37.4248	37.811	44.2671	54.4824
299	Q	Q		16.9963	27.979	22.7893	23.5826	1.36155	0.00678527		27.3079	31.9878	23.1141	28.5472	29.8153	23.9392	12.5243	13.6659	22.7056	16.4617	26.2235	32.0113
300	T	T		13.1365	13.5773	15.5933	20.4118	0.00363581	0.323874		12.4565	18.7946	12.1152	12.7272	12.0801	14.3589	8.96677	8.40069	13.9464	12.5178	10.4484	19.1423
301	F	F		10.0708	9.6841	11.8952	16.3687	0.00378613	0.356272		8.19784	10.8204	8.58997	8.67373	9.62131	9.67727	8.38912	8.94805	9.08974	11.252	9.70395	12.9011
302	E	E		12.0121	15.0782	15.8877	18.0158	0.174074	0.0668589		13.8738	17.1389	12.2796	13.4683	15.3396	14.4675	10.1769	9.82264	12.5143	11.9442	14.4366	14.2972
303	K	K		12.7521	17.4576	15.1414	20.5318	0.368728	0.409609		16.1281	18.6798	14.4357	14.7673	13.788	17.9452	12.3679	11.1598	14.2223	15.7073	16.0454	20.2338
304	M	M		12.8218	17.5505	14.4857	19.3893	0.370365	0.35679		12.0237	15.229	11.8014	11.2337	14.8038	18.2118	12.3757	8.10675	12.4601	12.847	14.4999	13.9696
305	S	S		16.2646	19.6944	16.0718	20.3918	0.163945	0.256806		13.7166	21.1871	14.5286	12.0058	18.2009	20.663	10.8685	10.0551	12.4733	11.4743	17.4635	10.3367
306	S	S		17.7946	18.7517	18.0405	20.9035	0.0125368	0.105376		15.3676	18.2511	16.5447	15.0308	21.093	18.2827	9.70283	10.6897	13.205	11.7546	18.2847	12.3201
307	G	G		25.884	29.3299	19.4949	25.2793	0.107636	0.375216		18.0565	27.063	23.5207	20.9838	28.7465	31.6167	12.4619	13.574	16.5886	21.764	21.5036	14.755
308	Y	Y		30.3652	42.6694	24.1604	27.1009	1.04391	0.0844079		35.5411	53.2589	42.6607	35.0698	33.8991	46.5117	20.9358	18.1577	33.1926	27.6785	27.6668	23.9685
309	Y	Y		21.3231	26.5286	19.9171	22.063	0.283987	0.0548823		17.1183	28.7522	20.2967	18.9295	20.0611	27.6736	11.188	10.6083	20.93	13.8279	18.2352	14.337
310	L	L		23.5323	23.4987	18.2236	21.149	1.19596e-05	0.108823		11.2936	20.483	16.0068	15.3526	21.8961	23.053	12.7919	12.4904	25.2971	12.423	14.2865	10.222
311	G	G		24.2339	30.3286	19.8825	23.9529	0.341469	0.189387		14.5408	27.47	20.8515	20.2784	23.3249	29.0188	10.0677	11.4351	19.2824	16.1115	14.4651	10.7535
312	E	E		20.5814	28.4085	18.0434	20.619	0.629317	0.0858844		17.8248	23.5829	20.3257	21.3278	22.4648	26.7621	10.7171	9.7932	15.6775	17.3505	17.0816	12.7253
313	I	I		14.6093	20.0641	15.214	16.8443	0.431771	0.0414833		12.1051	17.273	14.1514	13.3501	18.0434	19.3525	10.83	8.75107	15.7503	14.4849	14.8909	10.6345
314	L	L		14.9126	21.1688	13.8356	17.0456	0.546536	0.167286		11.3362	18.2289	14.7141	14.2457	16.5659	20.3514	10.064	8.78466	14.7491	14.0655	13.2305	8.40447
315	R	R		19.0418	31.0141	17.0731	17.8057	1.45284	0.00769566		19.4706	23.5571	22.6727	23.4544	24.9981	28.2275	12.6244	11.4942	15.815	21.2856	18.7889	13.0803
316	L	L		18.2465	23.8761	19.5729	16.9173	0.37789	0.0967635		17.723	18.7941	17.8423	20.4881	20.6622	21.7278	12.309	10.6056	14.8129	19.2134	18.4175	12.9324
317	A	A		16.0108	18.4276	16.8814	16.6187	0.084905	0.00102995		13.5869	14.592	14.4974	15.2122	16.8186	17.3685	10.7323	9.08714	12.2251	16.2268	14.6975	9.60883
318	L	L		19.0365	24.8579	18.5981	19.0291	0.387746	0.00246792		13.4644	18.2981	17.1792	15.7122	20.6825	23.0243	10.5968	10.4045	14.1413	17.7611	14.3948	9.43427
319	M	M		25.6392	36.0307	26.7292	21.7351	0.881807	0.257992		24.6585	28.7874	29.805	28.7609	30.8913	31.0581	18.9346	17.2254	21.5261	28.1886	25.3267	18.5908
320	D	D		28.9213	28.0767	31.423	25.9572	0.00625697	0.26091		21.6522	23.7612	26.181	25.067	24.3145	24.2579	16.7243	14.4342	18.9645	23.9721	22.7769	17.0918
321	M	M		30.6594	36.0986	29.8513	29.212	0.221959	0.00345956		29.4233	37.944	35.1214	32.1124	32.5907	30.5777	24.7178	16.7868	35.2723	24.2473	21.6539	26.3193
322	Y	Y		35.3924	47.4615	34.6819	31.6189	0.883751	0.0707899		31.8546	41.1792	40.5784	36.4815	39.2321	38.535	23.9834	22.6918	31.1386	33.5983	30.5623	25.026
323	K	K		47.3429	71.9413	48.7542	41.5454	2.56385	0.288205		56.977	75.8242	70.2424	67.2666	62.2007	63.9396	49.4957	55.7509	54.6286	63.5644	63.2035	53.6523
324	Q	Q		56.0791	55.8423	54.9378	51.2407	0.000250472	0.0643832		46.071	62.9467	60.6799	48.4676	47.522	48.2452	37.0522	29.1355	48.8249	41.0146	41.5132	40.0135
325	G	G		60.1293	57.5792	57.0662	55.8312	0.0276273	0.00675467		41.24	57.699	53.7587	47.0528	47.6721	47.5277	29.678	28.9401	43.5738	38.3298	40.7689	33.5812
326	F	F		51.6354	51.8506	46.2957	49.4138	0.000223828	0.0508069		41.3423	59.8576	56.6296	44.0344	41.5085	44.0796	29.923	26.1693	38.575	33.7514	38.0361	34.1647
327	I	I		42.6375	39.8594	38.8059	42.346	0.0467901	0.0772501		24.9224	37.2835	29.991	31.396	32.3302	35.273	17.3739	18.8626	31.9791	25.275	23.9141	19.8345
328	F	F		44.9322	43.8033	40.7124	41.6617	0.00718209	0.00546985		26.9489	38.8189	33.1412	31.6317	35.2909	39.3583	19.2903	20.2782	31.0833	28.3067	24.4001	22.2513
329	K	K		63.558	109.636	60.4717	58.6158	6.2421	0.0144633		84.8297	98.6655	103.548	87.0327	90.2066	99.1886	71.1677	72.8165	96.2612	83.3592	76.2641	72.975
330	N	N		82.3079	110.71	73.988	68.1025	2.10105	0.121943		84.5289	100.494	96.6718	80.2149	93.5539	93.642	74.1921	62.4452	84.4909	73.4475	74.4	81.0499
331	Q	Q		62.0457	69.5719	49.7003	44.3519	0.215358	0.152193		43.2365	55.2341	52.7522	44.4383	53.2186	60.103	37.4192	31.0064	40.1988	40.8127	37.6951	36.3603
332	D	D		70.9828	86.9035	54.6407	47.4683	0.804749	0.252216		63.8708	76.3487	72.3566	60.5253	68.164	76.0017	55.4424	42.509	51.6108	56.2024	51.5478	46.7611
333	L	L		54.6115	58.5985	43.2071	35.3684	0.0702293	0.391974		38.8809	51.0468	47.7361	42.4525	48.2179	50.967	29.5009	27.8994	36.7515	39.4709	34.1038	30.763
334	S	S		78.5905	88.3588	61.6342	50.9252	0.286018	0.51059		65.9439	82.5223	81.8141	69.3065	67.9911	73.6763	48.1622	42.1024	55.6927	57.0331	50.1143	44.494
335	K	K		71.4822	113.573	53.984	48.7082	4.85025	0.135609		104.194	108.527	110.507	93.6165	106.699	103.163	81.0151	77.4065	88.3229	93.3705	84.121	77.4614
336	F	F		44.9195	44.3204	34.6685	30.8213	0.00201094	0.113101		26.6078	34.9372	34.2426	31.5024	34.9654	40.1684	18.9478	18.8853	24.4271	28.5065	23.8096	18.5533
337	D	D		49.9659	58.9092	41.9681	37.1286	0.367934	0.148194		46.1854	54.6995	56.8283	49.117	49.0859	51.9786	32.9925	29.1015	38.5953	46.3141	42.1992	33.6792
338	K	K		52.0418	111.683	46.4369	43.2015	11.2495	0.0584086		85.1531	94.9476	99.6343	84.6436	86.8169	115.388	68.4324	73.5635	80.5348	84.8777	89.8685	84.5768
339	P	P		40.093	51.7952	36.7984	36.5542	0.748198	0.000406255		40.9749	45.1099	43.7979	41.9626	42.0142	48.7401	25.3547	24.0464	31.7028	37.9313	36.8733	30.8152
340	F	F		41.6947	50.1641	33.0539	37.4901	0.391265	0.139626		39.1401	47.9863	41.2274	41.3207	38.6914	46.2364	22.0978	20.8534	25.9804	31.9607	30.6983	28.3615
341	V	V		49.439	60.149	36.8877	40.2252	0.524602	0.0722571		34.5014	49.6006	48.4316	43.5586	43.8402	53.6026	24.1035	21.0889	31.5654	36.2305	36.0984	29.6773
342	M	M		40.8606	44.5246	28.4375	32.4719	0.0786517	0.133758		24.0982	36.3105	34.174	33.0069	29.5026	40.3137	16.2457	15.0961	21.7269	23.1128	20.5291	20.3959
343	D	D		52.0973	65.6359	65.1177	68.2192	0.781016	0.036076		31.7855	53.2941	55.7143	46.6529	64.2374	61.8927	19.4294	28.957	70.0424	43.0326	35.1585	54.2907
344	T	T		38.904	67.911	63.764	65.7074	4.01403	0.0145864		23.2933	36.194	55.0159	32.3213	75.4117	61.3001	25.6574	33.9176	70.4794	51.7198	40.4089	59.4903
345	S	S		33.1054	50.8391	33.5066	61.6408	1.89456	4.25464		24.545	38.0934	35.6113	31.3751	35.8612	46.7049	20.8054	17.4709	40.1323	21.0279	22.9983	40.4509
346	Y	Y		27.5376	47.3678	22.7732	43.8402	2.67257	3.41904		28.4326	34.2228	59.2784	32.0016	37.1859	45.7641	18.7196	18.1379	35.1884	28.9567	22.3892	37.5697
347	P	P		22.1372	31.8077	35.3654	53.8557	0.873884	1.93701		13.6438	21.9185	20.2945	17.2432	21.8839	32.1505	26.5182	13.4398	28.4686	13.5013	17.4433	31.5987
348	A	A		25.5733	31.4058	50.395	82.8247	0.299305	4.00746		18.731	30.0532	24.0855	21.6682	22.5	31.4116	38.3952	13.4081	54.1222	13.6566	17.8752	32.167
349	R	R		28.2802	68.5041	37.1197	70.7947	8.75456	5.38874		53.8987	63.6538	53.9499	56.7724	63.5329	55.076	30.4308	25.1501	56.5909	33.6854	40.9143	60.3977
350	I	I		22.6769	29.7528	39.4045	70.3837	0.479676	4.46138		13.0611	24.9767	18.5791	16.9976	19.0164	30.8023	25.8709	11.7994	42.8765	13.2208	16.4373	44.1291
351	E	E		29.0118	29.7133	86.644	137.376	0.00418951	5.81995		21.3204	42.0185	28.9157	20.1721	28.7529	30.9353	80.9957	14.4838	119.277	12.2117	20.502	53.6329
352	E	E		39.9669	45.0739	105.542	172.691	0.153484	8.22452		35.7679	51.0812	38.1111	32.4366	32.0779	49.454	90.0924	22.2796	110.494	21.0416	23.9552	72.6356
353	D	D		41.023	43.2286	96.3512	160.685	0.0288736	8.18122		24.2398	48.295	29.8921	29.0984	27.1492	48.3389	69.7531	19.2934	106.339	19.2593	23.7539	69.6512
354	P	P		64.1227	65.3765	126.217	214.317	0.00606981	11.5936		42.7708	86.1737	54.2479	48.3738	44.6455	74.2547	154.202	34.243	136.505	32.1979	38.5012	142.131
355	F	F		62.8362	91.3315	120.916	185.738	2.65633	6.92959		57.1424	92.1186	57.5212	63.452	72.2339	101.993	219.815	59.0663	148.21	71.1753	61.4192	181.396
356	E	E		69.3187	90.4942	108.507	188.966	1.4091	11.0876		57.3554	106.581	71.1631	71.1902	66.8757	97.807	81.4686	56.505	159.582	59.8353	57.0965	119.218
357	N	N		53.5412	79.6101	87.5771	146.977	2.57687	7.64593		44.4	77.4931	51.5032	53.9332	56.4539	81.4204	60.1145	44.072	127.668	45.7486	44.2816	91.2737
358	L	L		38.6014	43.9544	64.0166	120.633	0.173734	8.89404		21.6205	43.4579	27.1404	28.8174	26.5828	48.0905	31.0407	18.3578	81.3063	19.6082	23.5517	49.6575
359	E	E		48.8852	74.1725	65.3575	112.756	2.62618	6.42257		46.4612	70.8734	46.6915	46.904	46.7102	78.8572	63.5775	38.335	82.7889	42.2994	43.88	89.0927
360	D	D		47.7568	57.8866	65.7223	116.555	0.486776	7.23145		36.9734	59.6875	41.1645	38.1332	37.8677	61.0019	46.7461	30.9643	73.794	28.9732	32.0115	68.9029
361	T	T		34.1875	42.2163	47.9529	87.5609	0.423022	5.91752		19.9139	35.3864	25.2335	25.1505	25.5748	44.2921	24.5778	17.6651	59.9816	19.4556	22.4966	38.4346
362	D	D		40.8738	60.5734	43.6729	73.0869	1.93109	3.7657		31.2073	47.9211	36.9333	35.0568	36.5877	61.5272	27.7612	24.4955	52.628	28.0826	30.0167	43.1573
363	D	D		54.4166	75.3623	51.87	85.8449	1.70142	4.25666		43.6558	66.7333	53.7014	46.4535	48.403	78.1075	42.0411	35.6708	66.1213	37.9362	37.5985	60.2087
364	L	L		44.4374	53.7633	46.2702	70.7112	0.443835	2.58173		28.987	44.4616	37.0167	33.478	41.0562	51.0469	30.8675	25.7876	57.4386	29.0296	27.3128	45.558
365	F	F		39.2705	44.4009	31.6005	47.4063	0.157434	1.59716		23.0997	33.4948	29.385	26.9935	30.4101	42.0721	18.6293	17.6683	28.4766	23.7535	21.7017	22.0476
366	Q	Q		55.4796	88.8429	40.4613	60.7384	3.90929	2.05224		53.8823	70.7081	64.2277	56.0066	61.2905	83.17	44.606	41.3405	57.6104	50.8906	49.8687	52.1568
367	N	N		66.8243	96.395	53.1693	75.386	2.70105	1.93427		56.8741	86.3409	75.9439	65.7987	72.3724	93.9647	53.8666	45.8913	77.3349	62.0336	49.7025	55.0889
368	E	E		59.6465	79.0964	47.348	59.0038	1.37007	0.640645		43.2104	63.4201	62.403	50.0165	57.7521	72.8982	38.2647	43.5461	58.8852	48.1098	38.6514	40.1723
369	F	F		56.0995	64.9497	40.4862	44.7865	0.323968	0.1085		35.6319	50.1794	48.4239	42.6508	44.3325	58.9255	25.7338	27.8471	36.5685	37.6618	30.9959	26.8508
370	G	G		64.5907	84.9753	43.8367	50.6819	1.39563	0.248192		43.948	65.8073	58.589	50.5598	55.9961	77.656	34.74	34.1615	40.254	45.0521	38.3629	35.5604
371	I	I		48.6147	57.5781	34.4954	40.3515	0.378963	0.229443		31.5331	44.0814	39.4817	36.1508	41.6879	52.4145	23.3394	23.6441	30.9177	32.8548	28.5155	26.3907
372	N	N		49.556	86.0951	39.9244	50.5093	5.01378	0.621594		47.0779	62.6611	57.5952	51.1172	59.6585	79.1293	34.3297	37.4737	50.5863	44.8917	42.8122	44.6519
373	T	T		41.6058	58.4687	45.5872	61.5331	1.43096	1.1935		28.7063	40.4085	35.562	32.6442	38.0612	51.1704	23.846	25.8	46.7207	28.6133	34.1541	29.5394
374	T	T		47.733	68.3184	64.0867	87.1731	1.84034	1.77218		35.2073	50.9928	45.0607	43.676	43.919	59.539	29.106	31.0121	77.1345	32.5569	39.4104	45.8101
375	V	V		45.1819	63.827	68.6547	104.572	1.60638	3.76442		31.5441	51.9744	39.874	43.0828	37.5936	65.057	34.4171	26.6314	95.9322	27.4492	32.4263	52.5156
376	Q	Q		49.3212	77.3078	73.6691	102.812	3.1314	2.42289		50.7285	82.5411	71.266	66.2183	50.5635	65.7945	49.9694	29.7976	114.456	41.6429	53.277	57.7645
377	E	E		36.6889	47.3774	46.7415	66.5925	0.682252	1.75204		21.678	39.8942	34.6532	31.0484	29.3869	38.0367	18.8518	18.0288	50.6944	21.0565	25.6801	25.7661
378	R	R		27.8326	46.2017	37.587	67.5558	2.31503	4.36144		20.1311	35.4846	24.9173	26.4158	27.1466	46.6799	20.0193	17.333	54.0071	19.0744	22.6286	29.3809
379	K	K		34.3797	58.8478	51.5639	88.7944	3.26819	5.02782		37.0276	62.6021	45.592	47.6517	43.3964	56.7811	40.5876	34.7666	94.7042	36.8729	38.9421	51.6554
380	L	L		32.4943	38.4414	38.3933	56.0636	0.249741	1.66753		16.5841	58.4646	50.6401	41.8768	22.5708	25.1057	23.1548	12.7781	57.7413	17.1087	20.927	34.1877
381	I	I		20.7902	27.0527	21.1359	34.6427	0.411636	1.66005		12.7727	24.1036	21.6437	16.8797	16.9681	24.0485	14.5167	10.5614	22.9662	13.5069	17.6048	14.4883
382	R	R		18.7094	26.274	24.9864	51.0849	0.64061	4.61704		13.8388	29.114	22.3012	18.6416	16.9568	28.3936	22.6069	11.776	24.5717	12.3228	16.1904	53.5572
383	R	R		17.6386	83.2237	20.2196	39.0315	24.2347	3.06564		18.3344	51.4287	39.0086	36.3351	39.5598	75.7949	23.5332	13.6833	24.867	35.846	30.8961	107.685
384	L	L		13.6036	14.5554	13.3889	15.3328	0.0160913	0.0658584		11.3933	17.0921	13.3543	11.8479	11.0934	13.496	9.0067	7.90634	12.1231	11.7518	13.3802	9.43877
385	S	S		12.2626	16.6171	13.5175	23.4997	0.330177	1.37131		9.13629	13.7976	12.3664	11.0409	10.3877	17.2865	14.7877	8.60369	17.4778	10.4543	12.0805	10.0972
386	E	E		12.2616	20.8801	15.9463	33.178	1.14024	3.12143		15.1439	22.4464	21.2829	19.2875	14.5345	21.7558	14.6784	12.5276	34.5662	13.4269	15.6496	12.6231
387	L	L		9.45147	11.5056	10.0664	15.3359	0.100914	0.552582		9.65794	11.3066	11.2585	9.35884	8.77858	11.9182	8.31519	7.36895	11.6306	9.70828	10.7656	11.2689
388	I	I		9.90126	13.6231	13.1602	16.657	0.296285	0.205751		9.32714	12.0139	11.7338	10.3576	10.7776	13.0371	8.81734	8.94759	17.4984	13.4508	13.0747	8.42364
389	G	G		11.8074	13.0475	20.5223	32.0308	0.030955	1.27559		9.43026	12.5023	10.6721	10.8674	10.2866	12.8122	10.6826	10.1249	24.7318	11.5914	11.5137	10.5386
390	A	A		10.9465	12.7778	16.865	25.6889	0.0707863	0.92491		9.55335	11.4145	10.4483	10.5504	9.84537	12.4566	9.48005	8.10562	19.365	9.78309	10.0027	9.76349
391	R	R		9.07566	10.7162	16.4464	24.9805	0.0681084	0.888558		8.60972	9.97646	8.51612	9.04459	8.92024	10.9145	7.50829	8.45288	21.1259	10.7473	11.2918	12.0839
392	A	A		10.3307	12.0822	23.4077	31.7226	0.0685437	0.630644		10.245	12.2734	10.0332	10.5158	10.2596	11.4351	9.69007	11.4819	27.9586	10.5374	12.2627	10.9151
393	A	A		11.0044	12.7266	19.7075	28.7568	0.0625752	0.852337		9.7098	13.3601	10.7581	10.4132	9.75285	12.0379	9.91369	9.23766	22.3214	10.966	11.9334	8.70514
394	R	R		9.86613	12.9311	14.3961	25.249	0.206977	1.51444		11.7915	13.802	12.4091	10.0501	9.0843	12.6465	11.5662	8.9316	13.5633	11.361	11.2998	8.79402
395	L	L		9.53288	14.3662	17.2935	28.2563	0.493846	1.33893		9.31639	13.2116	9.76677	9.61164	11.9863	14.5637	13.1106	13.1386	22.9328	15.2443	15.2917	13.3661
396	S	S		11.9316	14.839	20.0873	31.1535	0.15834	1.20921		12.5985	15.744	11.3632	9.32539	9.88264	16.0565	14.5504	17.4634	19.03	24.6009	14.384	11.8491
397	V	V		9.27463	11.2906	13.3839	14.1113	0.0990452	0.0096246		9.27948	12.01	9.81464	9.63268	9.67664	10.8285	10.7766	9.60648	12.2203	9.95466	10.9135	9.62034
398	C	C		9.80546	10.8286	10.4951	13.4977	0.0253807	0.188632		8.58399	12.3613	9.9479	8.44751	9.99061	10.7781	8.64297	8.7653	12.0333	9.63776	8.66762	7.88075
399	G	G		12.2643	9.38076	16.3472	11.6725	0.192926	0.392715		10.132	13.0639	10.818	7.67278	8.41678	9.27083	10.3972	9.57331	15.311	9.86976	10.1308	8.17661
400	I	I		9.3264	11.237	13.632	10.4709	0.0889516	0.208196		10.1765	12.3666	10.6405	9.65594	10.5331	11.3349	8.4635	10.136	17.4249	9.68423	12.0855	11.1313
401	A	A		8.26103	9.35713	8.95547	10.1471	0.0341297	0.0372041		7.12477	9.99416	7.9364	7.7438	8.87795	8.91611	6.89705	6.57922	9.19756	8.74108	7.93105	7.45687
402	A	A		8.69876	8.97206	9.0699	9.63566	0.00211349	0.00855804		7.61319	10.1433	8.40961	7.3035	8.42202	8.59982	8.48079	7.10105	9.91871	9.14325	7.59771	6.87879
403	I	I		7.90418	9.70608	9.11956	8.83217	0.0924295	0.00230063		8.13105	8.36148	8.50512	7.90157	10.5516	9.17711	9.69957	8.59308	12.7029	9.82036	7.88885	7.77625
404	C	C		8.30902	10.1235	8.82986	10.15	0.0895264	0.045964		7.74418	9.04831	8.24859	8.12372	10.6402	9.55808	8.67244	7.26494	8.74547	9.57514	8.41069	8.62442
405	Q	Q		10.4416	23.9422	12.6383	13.4459	2.76132	0.0125042		20.4602	23.8366	19.1768	22.5213	22.0079	23.792	29.3475	20.3792	23.1738	26.1253	30.1395	25.8558
406	K	K		12.1759	33.4472	17.1471	16.4797	5.26223	0.00662449		19.1676	18.6485	18.3709	27.1291	39.8283	31.5844	30.2976	16.4685	30.0075	36.0408	27.7216	25.9561
407	R	R		10.2699	32.3144	14.3266	15.7992	6.14993	0.0360146		13.8076	12.2597	11.4401	11.6891	44.8003	33.0698	23.0614	14.5587	14.4305	20.4728	19.5501	24.8045
408	G	G		13.5453	15.895	17.028	17.5315	0.0939212	0.00366805		13.2768	12.8101	12.5873	12.0649	17.2133	15.9907	16.6725	12.4647	13.5976	17.622	14.1968	15.6274
409	Y	Y		14.0332	16.7487	15.2619	16.361	0.120011	0.0191049		13.9064	13.8025	13.0254	12.604	19.8743	16.2541	17.0819	13.4775	13.7767	14.8441	14.9874	14.5902
410	K	K		26.5813	78.0463	29.3599	27.3276	13.5327	0.0364392		76.1645	77.9313	77.929	71.4753	72.3999	80.5919	71.5591	73.5102	83.3277	75.2768	72.8094	73.6045
411	T	T		14.4237	19.8462	15.8253	17.5124	0.431712	0.0427137		15.5471	16.5389	16.1892	17.1931	18.7657	19.9437	17.7027	16.508	18.5311	18.8889	17.4029	22.1225
412	G	G		16.9465	17.8036	17.3793	18.8452	0.0105728	0.0296709		13.8363	15.0922	15.5265	17.5572	16.7073	17.3733	14.0183	14.3268	16.3497	15.2498	15.636	18.8533
413	H	H		9.00823	12.2217	9.32405	12.2718	0.244616	0.202123		10.0391	11.1837	10.3682	11.1593	10.8479	12.7213	10.3357	9.16289	12.6743	10.7656	11.9979	14.1914
414	I	I		8.41912	12.4408	8.25874	10.4649	0.391346	0.130424		8.03435	9.26111	9.31202	10.6814	11.6644	12.4868	7.25987	7.95556	9.18638	9.73962	12.1325	9.24534
415	A	A		8.10803	9.74955	7.84766	9.5386	0.0756059	0.0824236		7.61244	9.12118	7.89093	9.06814	8.53687	9.61094	6.39323	6.84488	8.98005	7.97233	9.01928	6.83185
416	A	A		9.32496	11.4598	8.49843	10.472	0.109926	0.102934		8.48371	11.0813	8.84088	10.3174	9.40392	11.1587	7.41287	8.19851	9.67001	8.74108	9.87605	7.49212
417	D	D	Helix	11.8993	15.4397	9.67382	9.82826	0.23021	0.000611556		11.6892	14.9682	11.9285	15.2609	11.5801	15.6011	7.5398	9.48612	12.4061	9.7759	11.9109	7.59501
418	G	G	Helix	17.7273	24.3179	13.2211	11.5742	0.519755	0.0547556		13.5667	20.8204	15.0646	20.7569	14.9472	24.9339	8.86886	11.3542	13.6196	12.3542	13.7941	8.68857
419	S	S	Helix	27.9805	65.8659	22.3257	17.2392	7.98693	0.328332		23.9412	42.3773	27.6048	38.4551	24.4091	84.1522	13.6872	14.2067	25.2041	20.1959	22.2331	14.0454
420	V	V	Helix	20.7552	61.5135	18.0632	16.7384	10.8061	0.0252259		14.4322	25.8628	16.5521	26.5247	15.4517	98.4536	11.5702	11.5472	17.2002	14.294	13.0027	9.83709
421	Y	Y	Helix	16.9545	57.073	17.1625	17.7133	11.8136	0.00434879		13.6941	18.3661	13.426	17.7373	12.3038	73.4636	10.0204	10.7059	15.5196	11.8623	12.1653	11.0093
422	N	N	Helix	24.3878	48.0828	25.4825	22.4859	3.98312	0.0936888		26.3029	32.6565	25.704	34.2255	22.2152	50.8144	13.2439	16.4055	35.6696	21.5176	22.4517	16.4246
423	R	R	Helix	27.6939	104.612	25.3473	22.9998	24.6564	0.0570233		111.406	103.807	102.494	112.98	49.6382	111.387	64.8342	50.9105	66.3959	44.1969	38.8774	73.0211
424	Y	Y	Helix	20.0744	32.377	28.7045	38.8717	1.46323	0.769226		12.6071	33.1751	19.8024	24.7112	34.5908	25.8478	30.7126	25.7636	58.9149	23.8648	16.523	11.0614
425	P	P	Helix	26.1546	28.7571	67.1086	112.143	0.0617088	5.74941		15.6341	46.214	23.0163	22.5314	22.6738	26.4663	43.345	11.1715	110.533	13.3394	16.5474	16.6616
426	G	G		28.0352	25.3551	64.5197	101.344	0.0673083	4.13933		18.6022	34.6609	22.4017	21.3279	19.3764	21.9566	34.2073	17.0967	82.6188	20.1704	24.5639	18.7034
427	F	F		19.1248	28.8654	34.2247	48.3549	0.998932	1.2179		16.6695	22.2666	21.6137	19.0157	16.7952	28.4081	15.3726	12.0186	37.2274	11.6861	15.0503	11.1666
428	K	K		23.023	56.2288	31.9288	41.8335	7.29193	0.668032		44.2462	55.0202	48.4482	55.9495	36.3292	52.8953	52.9094	31.5339	100.679	35.9675	59.9945	21.0007
429	E	E		20.2888	33.6893	26.1991	40.6068	1.68984	1.5721		29.5353	32.9409	35.0545	34.1153	30.544	31.1612	28.1571	28.6599	51.1223	29.5289	26.8192	30.1693
430	K	K		15.8207	28.8987	20.5769	27.8542	1.95507	0.549865		26.3362	31.592	25.3131	24.3678	21.2302	23.6543	23.1641	15.5101	46.6408	18.9855	24.2025	16.7798
431	A	A		12.9529	13.3784	14.3161	14.4501	0.00343836	0.000311959		11.0973	13.2217	12.4807	11.5714	10.7127	11.7999	9.78296	9.76197	15.0198	8.51402	10.6625	10.2212
432	A	A		16.2874	16.5285	17.1893	19.6862	0.000885382	0.0846291		14.605	16.4759	16.3813	16.1375	14.2654	14.9057	12.8869	13.5552	18.7949	12.0359	12.9334	20.0666
433	N	N		17.0674	22.5038	15.981	19.8908	0.375206	0.213709		24.6053	24.0762	22.7409	21.1404	19.3909	20.7488	19.377	19.4135	20.4274	16.4831	19.0057	26.3224
434	A	A		12.7395	11.9796	12.5477	13.6004	0.0116839	0.0212006		10.4433	12.6253	11.3808	9.87694	9.83864	10.5133	9.90055	9.50819	12.0179	9.257	10.8606	11.3948
435	L	L		12.0966	11.9597	11.7159	11.9567	0.000390052	0.00122496		10.0828	12.1276	11.0368	10.2649	10.6368	10.9011	9.75325	9.01081	12.8347	9.99468	9.4482	15.4838
436	K	K		16.1853	24.8942	15.4787	16.3808	0.93376	0.012774		19.7708	22.6439	23.896	23.0434	21.6555	22.7226	20.1293	19.9391	25.4353	20.1539	18.9031	27.4549
437	D	D		16.002	16.6948	14.6231	15.2441	0.00734052	0.00645607		13.7996	14.9895	14.4547	14.8272	12.7081	15.4108	15.0881	11.8799	14.5751	13.3232	12.608	14.9579
438	I	I		13.8751	12.9615	12.8752	14.1134	0.0155526	0.0284171		10.7827	13.9722	12.3098	11.1202	10.88	12.4446	11.803	9.77899	13.0016	12.3237	11.7468	13.4873
439	Y	Y		16.2885	14.1382	15.1606	17.16	0.0760787	0.0619061		11.5345	13.1237	12.1082	12.3233	12.2034	13.1614	10.8573	9.81435	13.1426	12.6057	10.518	14.9356
440	G	G		22.9439	23.0264	21.1987	24.0557	7.40434e-05	0.090279		18.8631	21.929	21.2871	20.7425	19.4801	21.8117	18.8056	16.9047	21.8262	20.9033	18.3846	25.1441
441	W	W		23.6903	19.8199	22.1643	28.3103	0.172487	0.375581		14.9643	16.415	16.055	16.8156	17.964	18.6635	15.6969	13.603	17.5215	17.2542	14.6095	21.6283
442	T	T		43.2128	53.5994	39.8542	51.0508	0.55878	0.692167		42.4912	51.0251	51.9067	48.7938	49.5601	52.6716	45.9617	43.9979	48.7096	49.1274	46.0427	61.0544
443	Q	Q		41.9736	47.3056	37.3621	45.5634	0.159366	0.406554		34.2758	43.0314	41.4845	39.3545	44.7809	46.971	36.3404	35.4267	37.3105	37.602	36.1609	50.9337
444	T	T		61.2738	83.6927	60.0789	66.7475	1.74402	0.175441		70.3257	77.7874	79.6646	80.6314	76.7957	83.2766	74.4521	73.8423	76.4085	75.103	75.0955	90.2216
445	S	S		51.3114	58.1891	51.5103	56.0034	0.21621	0.093928		47.1222	51.1253	52.4488	53.2033	54.31	59.3229	47.9361	45.2956	54.1499	49.9639	48.1117	55.4572
446	L	L		45.5364	76.7361	48.7511	52.6015	4.04754	0.0731667		63.7709	71.1324	71.2634	66.1543	72.2937	80.9621	71.2507	63.2248	88.4249	69.1295	77.3889	95.361
447	D	D		44.3599	55.3196	42.7569	48.1828	0.604342	0.162006		44.2744	52.9584	55.0339	48.7145	49.5142	57.2862	48.9996	42.0802	53.398	43.027	48.3267	60.643
448	D	D		34.1696	41.7334	29.664	34.4588	0.37781	0.179514		32.5503	39.3169	38.6822	36.2069	39.2645	42.1404	32.2072	28.1571	33.4188	30.8535	30.6625	39.4003
449	Y	Y		17.7207	20.5924	16.4872	19.5294	0.107775	0.128714		16.0445	18.2618	18.0575	17.6325	18.239	20.2391	16.6215	14.6613	18.9401	15.6657	15.8987	21.8215
450	P	P		15.7135	18.4993	15.8044	18.3354	0.11361	0.0939481		14.6489	16.1534	15.3386	15.6246	17.0052	18.2593	15.3097	13.6876	16.2213	16.0182	14.4127	19.4018
451	I	I		12.0237	15.6528	12.0784	14.9733	0.238965	0.155341		12.0662	12.7871	12.7627	14.29	14.193	15.5336	12.6774	11.387	13.4081	12.7923	13.134	16.0778
452	K	K		12.8225	23.4799	12.709	17.3839	1.5996	0.365342		19.1789	21.5919	21.9452	20.974	21.2895	23.2012	19.5069	17.552	23.0005	20.8945	21.4214	24.4827
453	I	I		10.8259	15.4693	10.9181	15.4156	0.41322	0.386896		11.4432	13.6443	12.5999	13.2412	13.2	15.6724	10.5292	10.8277	13.4204	11.0718	13.9972	13.7911
454	V	V		10.5459	13.4097	11.2806	16.1447	0.171788	0.434803		10.8936	11.9563	10.8876	11.7202	12.591	13.4725	10.1638	10.4511	14.1671	12.0237	12.652	12.4824
455	P	P		11.2594	15.5806	11.6668	14.9535	0.35014	0.203673		12.1423	13.9053	11.5345	13.8392	13.6624	15.9431	10.4788	12.3506	16.789	13.3907	13.1931	12.1738
456	A	A		10.4849	13.1619	10.0928	11.4647	0.152012	0.0436936		10.1601	11.9363	9.89209	12.5858	10.7684	13.4351	8.24983	9.45929	11.7822	10.3019	10.9919	8.00935
457	E	E		11.3103	16.8909	10.2661	12.1954	0.55768	0.0830125		15.9545	18.2021	15.0691	18.081	15.1333	15.871	15.7976	14.7292	19.0028	14.8601	17.5286	12.0597
458	D	D		12.4126	15.2089	11.3338	13.0704	0.141905	0.0618683		13.7256	13.518	12.4615	13.1992	13.2002	15.8846	10.0483	9.04168	14.6531	12.6699	15.5213	8.39557
459	G	G		10.9902	12.4488	9.42186	11.2518	0.0454292	0.0811475		11.4541	11.0878	10.3375	11.4457	9.70949	13.0439	7.31557	7.34161	10.5699	10.3616	12.3996	6.82518
460	S	S		13.7113	19.3898	11.9107	16.0427	0.490715	0.307083		15.3055	15.8861	13.8434	14.9871	16.7971	21.0296	12.3673	11.1587	12.6668	13.227	17.1579	14.595
461	G	G		14.1803	17.5479	12.8854	17.6816	0.179231	0.378621		13.1764	13.4817	12.515	12.6815	15.067	19.7458	11.7401	10.5926	11.9057	11.5213	14.435	14.0608
462	A	A		11.6399	13.982	10.7155	12.6088	0.107274	0.0769734		11.8478	13.3716	11.7274	12.2825	12.6064	14.6601	10.165	10.4468	12.1063	11.2681	13.1933	9.26733
463	G	G		9.30313	9.57082	7.96955	9.01543	0.00189852	0.0322319		8.93987	9.42652	8.32721	9.1779	8.04179	9.78966	5.90451	6.50065	8.84515	7.84413	8.82551	5.52241
464	A	A		7.39262	8.7749	6.41208	8.08676	0.0591988	0.0970409		7.18966	8.4132	7.37939	7.85955	7.87029	8.73607	5.57102	6.14625	7.29806	7.06426	7.89424	5.59356
465	A	A		7.93888	9.52718	7.34894	8.45492	0.0723669	0.0387469		7.38286	9.61915	8.02788	8.46503	8.68282	9.52646	6.50185	7.09288	8.21785	7.72243	8.65002	6.34063
466	V	V		7.39461	8.49313	6.89908	7.87167	0.0380231	0.032055		7.77027	8.94184	7.7058	8.19712	7.90119	8.56454	6.18034	6.53351	8.64161	8.48021	8.30946	6.01467
467	I	I		5.72667	6.00748	5.42874	6.42003	0.0033603	0.0415392		5.18438	5.94162	5.14729	5.55494	5.19859	6.13271	4.03427	4.50577	5.6918	4.73206	5.4497	4.13444
468	A	A		6.85569	8.15409	6.85974	7.56733	0.0562632	0.017363		6.21969	7.91468	6.78767	6.98938	7.53701	8.28207	6.02648	6.41923	7.32083	6.83982	6.56573	5.96911
469	A	A		8.53454	9.76699	8.60882	9.08476	0.0415445	0.0064024		7.97094	9.76004	8.31527	8.60565	9.53304	9.88951	6.98877	7.8405	9.06455	8.79694	8.42282	6.98901
470	L	L		8.68315	10.0337	8.75516	9.73443	0.0487923	0.0259512		9.008	9.90416	8.84312	9.50614	9.94845	10.0593	7.60718	8.82733	9.88645	10.0701	10.2113	7.9798
471	A	A		8.11495	9.68508	8.83306	9.47238	0.0693855	0.0111678		7.41613	8.756	7.80564	8.18894	8.92476	10.2352	7.24295	8.72278	8.69538	8.30068	8.3591	7.60356
472	Q	Q		11.4937	21.5263	12.6428	13.0265	1.56104	0.00286901		16.9714	17.1831	16.4926	16.6555	20.8226	22.2665	16.7941	19.4451	17.8724	18.9861	17.6553	16.5818
473	K	K		14.6782	46.0866	15.7661	16.7793	8.74678	0.0157757		40.9617	40.4173	41.0834	43.6503	42.6698	47.5513	37.9585	49.8352	40.9625	44.1079	41.9259	38.1492
474	R	R		15.1335	15.5139	15.8107	17.7263	0.00236059	0.0547517		10.7977	12.3595	11.2849	12.6002	12.1992	17.6387	9.77048	12.9265	11.9237	14.7013	12.5247	10.6033
475	I	I		22.2407	33.1355	24.0691	24.8883	1.08232	0.00685538		25.3329	25.7892	25.0382	26.8454	29.5543	35.7015	24.1335	27.2086	26.3925	27.0811	26.6883	24.8631
476	A	A		38.4686	44.6045	38.0601	39.5048	0.226916	0.0134553		39.4236	38.1648	37.5896	39.4408	41.4883	47.9808	33.4638	37.3488	37.4725	39.0963	39.718	33.9408
477	E	E		46.196	69.8322	45.101	48.1598	2.43298	0.0501753		58.1499	56.3376	56.0046	57.4541	58.6972	82.2971	49.5916	56.8116	51.9833	56.6194	60.1721	50.2735
478	G	G		39.8206	53.1588	41.4772	43.3764	0.961673	0.0212572		38.8763	38.2621	37.5794	39.8055	41.2479	63.2749	34.3219	41.6828	39.5918	40.6397	44.491	36.0737
479	K	K		23.3269	251.015	27.2604	28.3184	121.301	0.0100709		43.7439	42.523	44.7295	43.7232	46.4064	401.778	42.2491	54.8883	43.3138	44.3837	55.4724	42.192
480	S	S		17.9983	162.521	24.4577	23.2341	72.3508	0.0156987		19.0454	20.6302	17.8631	21.4604	20.986	190.371	19.8063	34.1412	23.4683	23.7147	28.3029	19.4032
481	V	V		11.966	70.62	15.4935	14.8562	24.4469	0.0066916		16.0763	16.9046	15.2069	17.1525	16.9516	85.4034	14.0559	19.8741	18.6025	19.2608	17.0589	15.2974
482	G	G		11.1526	17.9003	13.9354	12.6173	0.794442	0.032736		10.8043	11.3818	10.9363	11.6859	11.7638	21.153	9.36724	12.3545	14.548	12.4264	11.3882	10.8791
483	I	I		14.7686	22.7839	23.1662	18.5152	0.865388	0.260309		17.8469	19.4834	19.8809	20.6714	20.5627	23.2401	15.2375	19.3581	25.1192	20.2775	18.0919	18.1135
484	I	I		31.7123	55.7272	76.1065	46.1933	3.36246	3.71462		33.6598	62.4371	36.547	60.5377	46.0914	54.8613	38.9864	65.196	177.411	39.627	51.2507	67.6899
485	G	G		127.346	173.562	360.493	88.6595	3.57031	91.5988		65.3896	218.601	100.711	114.022	162.729	206.759	123.85	67.4109	406.187	64.3286	100.592	84.1539
486	A	A		299.636	498.964	775.234	153.42	25.2759	238.911		77.0479	545.61	281.648	312.338	482.472	595.334	376.488	117.638	1033.92	128.864	220.5	147.532

## Sheet: DCC
Aggregate RMSF values (250 ns + 250 ns + 500 ns = 1 µs, each)
resid	wt sequence	mut sequence	Notes	apo wt all	apo mut all	holo wt all	holo mut all	apo wt - apo mut	holo wt - holo mut
18	D	D		-0.0562332	-0.172484	-0.100413	-0.197236	0.116251	0.0968224
19	V	V		-0.0812669	-0.264837	-0.121565	-0.260857	0.18357	0.139292
20	P	P		-0.148619	-0.305124	-0.0829151	-0.305973	0.156505	0.223057
21	K	K		-0.172706	-0.363171	-0.109578	-0.379211	0.190465	0.269633
22	E	E		-0.226108	-0.357209	-0.0406107	-0.375557	0.1311	0.334946
23	L	L		-0.256651	-0.398335	-0.121107	-0.380331	0.141684	0.259224
24	M	M		-0.243059	-0.425477	-0.156188	-0.400125	0.182418	0.243937
25	Q	Q		-0.284724	-0.420422	-0.137377	-0.436386	0.135698	0.299009
26	Q	Q		-0.312158	-0.39027	-0.107522	-0.384484	0.0781119	0.276963
27	I	I		-0.28528	-0.39932	-0.125187	-0.334208	0.11404	0.209021
28	E	E		-0.273643	-0.388274	-0.117008	-0.387723	0.114631	0.270715
29	N	N		-0.283138	-0.320549	-0.0929358	-0.352894	0.0374113	0.259958
30	F	F		-0.259594	-0.313123	-0.0696421	-0.25377	0.0535298	0.184128
31	E	E		-0.191249	-0.288668	-0.0287312	-0.250152	0.0974184	0.221421
32	K	K		-0.173904	-0.219981	-0.0168605	-0.250864	0.0460771	0.234004
33	I	I		-0.16285	-0.206863	-0.0100171	-0.170212	0.0440128	0.160195
34	F	F		-0.126623	-0.143996	0.0140744	-0.120876	0.0173722	0.134951
35	T	T		-0.0671989	-0.0656606	0.0140271	-0.0331658	-0.00153832	0.0471929
36	V	V		-0.0274928	0.0538063	0.0408651	0.0595242	-0.0812991	-0.0186591
37	P	P		-0.0480762	0.044274	0.0760427	0.111374	-0.0923502	-0.0353315
38	T	T		-0.037646	0.0634194	0.0726295	0.119306	-0.101065	-0.0466762
39	E	E		-0.0519592	0.0389435	0.0714808	0.110484	-0.0909027	-0.039003
40	T	T		-0.0597011	0.0560913	0.0780621	0.116191	-0.115792	-0.0381291
41	L	L		-0.00740638	0.147982	0.111395	0.159416	-0.155388	-0.0480212
42	Q	Q		0.0292808	0.160138	0.132092	0.176349	-0.130857	-0.0442567
43	A	A		-0.000724927	0.109597	0.10465	0.140067	-0.110322	-0.0354162
44	V	V		0.0233959	0.175708	0.105718	0.15588	-0.152312	-0.0501618
45	T	T		0.0825141	0.277522	0.157526	0.207442	-0.195008	-0.0499162
46	K	K		0.0615533	0.201701	0.127025	0.188843	-0.140148	-0.061818
47	H	H		0.0485639	0.178876	0.0963017	0.143355	-0.130312	-0.047053
48	F	F		0.100188	0.305189	0.150039	0.159259	-0.205001	-0.00921955
49	I	I		0.0776963	0.328267	0.173152	0.190168	-0.250571	-0.0170159
50	S	S		0.0507825	0.236686	0.135218	0.156637	-0.185903	-0.0214181
51	E	E		0.0860482	0.308674	0.148691	0.178984	-0.222625	-0.0302929
52	L	L		0.10849	0.382766	0.182083	0.232081	-0.274276	-0.0499982
53	E	E		0.0622976	0.279977	0.177736	0.138628	-0.217679	0.0391081
54	K	K		0.0793879	0.258575	0.166953	0.142173	-0.179187	0.0247805
55	G	G		0.127655	0.344728	0.201462	0.213439	-0.217073	-0.0119778
56	L	L		0.122278	0.3045	0.17241	0.145396	-0.182222	0.0270135
57	S	S		0.0548534	0.210461	0.103102	0.126023	-0.155608	-0.0229213
58	K	K		0.0197853	0.127964	0.0522403	0.073732	-0.108178	-0.0214918
59	K	K		0.012466	0.147011	0.0576437	0.086433	-0.134544	-0.0287893
60	G	G		0.0189973	0.208357	0.114194	0.123236	-0.189359	-0.00904139
61	G	G		0.0736651	0.266424	0.148275	0.170693	-0.192759	-0.0224172
62	N	N		0.0857554	0.321457	0.176565	0.214335	-0.235701	-0.0377704
63	I	I		0.159835	0.443396	0.237618	0.32426	-0.283561	-0.0866427
64	P	P		0.206808	0.455924	0.310798	0.342459	-0.249116	-0.0316605
65	M	M		0.289458	0.493336	0.372732	0.395061	-0.203879	-0.0223294
66	I	I		0.306065	0.43403	0.365534	0.355231	-0.127965	0.0103023
67	P	P		0.303328	0.323599	0.286826	0.251444	-0.0202718	0.0353821
68	G	G		0.259396	0.28792	0.2517	0.21181	-0.0285243	0.0398893
69	W	W		0.171329	0.140189	0.0441794	0.0325933	0.0311406	0.0115861
70	V	V		0.184627	0.121063	0.0401041	0.0446367	0.063564	-0.00453258
71	M	M		0.130101	0.0474066	-0.0291913	-0.0476134	0.0826946	0.018422
72	D	D		0.122144	0.0464698	-0.0258174	-0.05082	0.0756741	0.0250026
73	F	F		0.164901	0.121192	0.0330899	-0.0107579	0.0437084	0.0438478
74	P	P		0.14227	0.0879198	0.0401864	-0.044841	0.05435	0.0850274
75	T	T		0.0985649	0.0277948	0.0164569	-0.0888432	0.0707701	0.1053
76	G	G		0.0856601	0.0452813	-0.00513412	-0.0703824	0.0403789	0.0652483
77	K	K		0.028579	-0.0595352	-0.124783	-0.171206	0.0881142	0.0464236
78	E	E		0.0254894	-0.0802161	-0.105537	-0.194457	0.105706	0.0889205
79	S	S		-0.0254194	-0.135924	-0.0915157	-0.207949	0.110505	0.116434
80	G	G		-0.0574987	-0.167142	-0.06766	-0.12846	0.109644	0.0607999
81	D	D		-0.0499322	-0.168902	-0.0550377	-0.154565	0.11897	0.0995272
82	F	F		-0.0463046	-0.165761	-0.0488505	-0.151314	0.119456	0.102463
83	L	L		-0.0330481	-0.115164	-0.0226196	-0.103987	0.0821161	0.0813676
84	A	A		0.0470322	0.00811186	0.0530747	-0.00670218	0.0389203	0.0597768
85	I	I		0.0740989	0.0790983	0.100961	0.0554031	-0.00499942	0.0455579
86	D	D		0.123225	0.165736	0.0526263	0.10605	-0.0425108	-0.0534233
87	L	L		0.0878216	0.147583	0.0817514	0.0914682	-0.0597612	-0.00971682
88	G	G		0.104247	0.129662	0.075959	0.153382	-0.0254145	-0.0774227
89	G	G		0.10461	0.109886	-0.0231055	-0.0598551	-0.00527586	0.0367496
90	T	T		0.117813	0.130406	0.0107061	0.0245337	-0.0125935	-0.0138276
91	N	N		0.10494	0.142164	0.0384099	0.0393949	-0.0372236	-0.000984997
92	L	L		0.0800182	0.135473	0.0428005	0.0667773	-0.055455	-0.0239768
93	R	R		0.101842	0.142304	0.0531832	0.0722321	-0.0404617	-0.0190489
94	V	V		0.0562588	0.0453677	0.0308249	0.0163011	0.0108911	0.0145238
95	V	V		0.0752522	0.0497001	0.0543138	-0.0153756	0.0255521	0.0696894
96	L	L		0.0135555	-0.0313571	0.00637649	-0.0815228	0.0449126	0.0878993
97	V	V		0.041822	-0.0220865	-0.00189604	-0.123496	0.0639084	0.1216
98	K	K		0.023104	-0.0693222	-0.0323698	-0.170898	0.0924262	0.138528
99	L	L		0.0343055	-0.0583909	-0.0442536	-0.223566	0.0926964	0.179312
100	G	G		0.00363356	-0.0638654	-0.0266078	-0.158908	0.0674989	0.1323
101	G	G		0.0170781	-0.0704962	-0.18469	-0.250667	0.0875744	0.0659767
102	D	D		0.0309648	-0.0165503	-0.0535596	-0.117735	0.0475151	0.0641755
103	R	R		0.0857264	0.0647076	-0.0438453	-0.117089	0.0210188	0.0732436
104	T	T		0.0833353	0.0534644	-0.0303019	-0.158346	0.0298709	0.128044
105	F	F		0.0870937	0.0267091	-0.00897218	-0.211349	0.0603846	0.202376
106	D	D		0.0766186	0.0308723	-0.0135156	-0.165897	0.0457462	0.152381
107	T	T		0.0917243	0.0506796	0.0214473	-0.121513	0.0410447	0.14296
108	T	T		0.0813338	0.0669276	0.0305027	-0.0348835	0.0144062	0.0653863
109	Q	Q		0.0881052	0.0938131	0.0423974	0.0120306	-0.00570796	0.0303667
110	S	S		0.0678452	0.0917663	0.0299253	0.0282027	-0.0239211	0.00172254
111	K	K		0.083172	0.123332	0.0358399	0.053119	-0.0401597	-0.0172791
112	Y	Y		0.0431441	0.0956807	0.0182742	0.0433734	-0.0525366	-0.0250992
113	R	R		0.0570262	0.116976	0.0165706	0.0510627	-0.0599498	-0.0344921
114	L	L		0.0652938	0.0707692	0.0170797	0.0410879	-0.00547537	-0.0240082
115	P	P		0.0460427	0.0288646	0.0316559	0.0791808	0.0171781	-0.0475248
116	D	D		0.0625951	-0.000458844	0.0446747	0.12591	0.063054	-0.0812353
117	A	A		0.0643178	-0.0233026	0.00197539	0.0858203	0.0876204	-0.0838449
118	M	M		0.0461806	-0.0178739	-0.011797	0.056204	0.0640545	-0.068001
119	R	R		0.0745245	-0.0288925	0.00154481	0.0876533	0.103417	-0.0861085
120	T	T		0.0756754	-0.0535275	-0.00511219	0.0816276	0.129203	-0.0867398
121	T	T		0.0385844	-0.0384253	-0.0220883	0.053213	0.0770097	-0.0753013
122	Q	Q		0.00714017	-0.0127934	-0.0337686	0.0434842	0.0199336	-0.0772528
123	N	N		-0.0382158	-0.0641966	-0.0481384	0.0152797	0.0259809	-0.0634181
124	P	P		-0.0560311	-0.078335	-0.0395613	0.0384009	0.022304	-0.0779623
125	D	D		-0.0592448	-0.102923	-0.0560249	0.000127091	0.0436782	-0.056152
126	E	E		-0.0479315	-0.0561948	-0.037755	0.0185195	0.00826332	-0.0562745
127	L	L		-0.0213387	-0.0179514	-0.0240107	0.016228	-0.00338732	-0.0402387
128	W	W		-0.0554884	-0.0833833	-0.0474929	-0.00734249	0.027895	-0.0401505
129	E	E		-0.0840192	-0.111055	-0.0599332	-0.0104416	0.0270356	-0.0494916
130	F	F		-0.0448858	-0.0464161	-0.0347322	0.0106055	0.00153023	-0.0453377
131	I	I		-0.0334647	-0.0509795	-0.0409851	-0.000975694	0.0175147	-0.0400094
132	A	A		-0.0989599	-0.138888	-0.0777076	-0.0490355	0.0399284	-0.0286721
133	D	D		-0.0921479	-0.111415	-0.0644296	-0.0317558	0.0192675	-0.0326738
134	S	S		-0.0476318	-0.0494407	-0.0471732	-0.0107158	0.00180889	-0.0364575
135	L	L		-0.077406	-0.102227	-0.0787143	-0.0543798	0.0248211	-0.0243345
136	K	K		-0.120969	-0.146618	-0.0904286	-0.084247	0.0256492	-0.00618158
137	A	A		-0.0818062	-0.0885047	-0.0646168	-0.0507704	0.00669848	-0.0138464
138	F	F		-0.0647504	-0.0717184	-0.0605591	-0.0620074	0.00696801	0.00144833
139	I	I		-0.131417	-0.149718	-0.0983965	-0.110521	0.0183015	0.0121241
140	D	D		-0.129956	-0.145807	-0.0942331	-0.0958706	0.0158508	0.00163746
141	E	E		-0.0829022	-0.0978496	-0.0715977	-0.0816438	0.0149475	0.0100461
142	Q	Q		-0.1041	-0.123678	-0.0831849	-0.104008	0.0195789	0.0208229
143	F	F		-0.184738	-0.183536	-0.115111	-0.120485	-0.00120182	0.00537426
144	P	P		-0.163723	-0.166008	-0.103506	-0.0971114	0.00228505	-0.00639419
145	Q	Q		-0.20999	-0.194016	-0.126309	-0.117319	-0.0159744	-0.00898961
146	G	G		-0.227003	-0.178424	-0.12881	-0.116209	-0.0485788	-0.0126019
147	I	I		-0.230682	-0.171118	-0.130693	-0.123023	-0.0595637	-0.00766967
148	S	S		-0.191621	-0.139286	-0.110279	-0.127494	-0.0523355	0.0172149
149	E	E		-0.216336	-0.230257	-0.132936	-0.174238	0.0139211	0.041302
150	P	P		-0.181605	-0.297154	-0.103235	-0.208525	0.115549	0.10529
151	I	I		-0.167672	-0.269429	-0.0917727	-0.227409	0.101757	0.135637
152	P	P		-0.174581	-0.274987	-0.118613	-0.224681	0.100406	0.106068
153	L	L		-0.103817	-0.19219	-0.0673216	-0.151938	0.0883727	0.0846165
154	G	G		0.0188904	-0.0636088	0.00329112	-0.0396254	0.0824992	0.0429165
155	F	F		0.0345356	0.0419056	0.0415916	0.0541056	-0.00737	-0.0125139
156	T	T		0.135336	0.200024	0.106388	0.123978	-0.0646881	-0.01759
157	F	F		0.160931	0.180979	0.0674253	0.124655	-0.0200477	-0.0572294
158	S	S		0.165314	0.0856445	0.130563	0.0866474	0.0796693	0.0439154
159	F	F		0.151763	0.0873009	0.0882176	0.138266	0.0644619	-0.0500482
160	P	P		0.141238	0.0933263	0.0787121	0.105416	0.047912	-0.0267041
161	A	A		0.0952843	0.0403303	0.0840436	0.0150838	0.054954	0.0689598
162	S	S		0.0861615	0.0354214	0.0240747	0.0410255	0.05074	-0.0169508
163	Q	Q		0.0892297	-0.00347379	-0.0316281	0.0774754	0.0927035	-0.109104
164	N	N		0.0102749	-0.0894248	-0.00295995	-0.0044174	0.0996997	0.00145746
165	K	K		-0.0454776	-0.146267	-0.0153722	-0.117978	0.100789	0.102606
166	I	I		-0.00158985	-0.102327	-0.0385872	-0.0807965	0.100737	0.0422093
167	N	N		-0.0991872	-0.18488	-0.0453686	-0.117171	0.085693	0.071802
168	E	E		-0.0457099	-0.143414	-0.0710234	-0.0504552	0.0977046	-0.0205682
169	G	G		0.0267004	-0.0439804	-0.0567928	0.0696219	0.0706809	-0.126415
170	I	I		0.0339536	-0.0410917	-0.0136725	0.0479723	0.0750453	-0.0616448
171	L	L		0.0598124	0.000742823	0.0235864	0.0660716	0.0590696	-0.0424853
172	Q	Q		0.0867265	0.0358236	0.0483126	0.0772821	0.0509029	-0.0289695
173	R	R		0.111543	0.0604998	0.0561392	0.102061	0.0510432	-0.0459221
174	W	W		0.11353	0.0733052	0.0629469	0.110132	0.0402252	-0.0471848
175	T	T		0.148868	0.130638	0.102123	0.138725	0.018231	-0.0366026
176	K	K		0.154354	0.118021	0.116452	0.124988	0.0363334	-0.00853628
177	G	G		0.131485	0.0945004	0.0659457	0.0964656	0.0369846	-0.03052
178	F	F		0.110889	0.0149975	0.0388713	0.0976096	0.0958913	-0.0587383
179	D	D		0.0816831	0.0816224	0.00276036	0.0966939	6.07247e-05	-0.0939335
180	I	I		0.0532055	0.00230057	-0.0235629	0.0669746	0.0509049	-0.0905375
181	P	P		0.0229703	-0.0234227	-0.0421562	0.0497393	0.046393	-0.0918954
182	N	N		-0.011121	-0.0745375	-0.0530579	0.0276463	0.0634165	-0.0807042
183	I	I		-0.00286558	-0.0811767	-0.0537395	0.0242862	0.0783111	-0.0780257
184	E	E		0.0235537	-0.0370264	-0.0610637	0.0478215	0.0605801	-0.108885
185	N	N		0.022667	-0.0522927	-0.0655877	0.0321267	0.0749597	-0.0977144
186	H	H		-0.0102072	-0.0852402	-0.0795186	0.0152938	0.0750329	-0.0948124
187	D	D		-0.0387035	-0.116617	-0.0982493	0.0029117	0.0779139	-0.101161
188	V	V		-0.0409374	-0.0994698	-0.094187	0.00933606	0.0585324	-0.103523
189	V	V		-0.0957692	-0.185955	-0.112162	-0.0430079	0.0901858	-0.0691544
190	P	P		-0.139574	-0.231391	-0.130094	-0.0606358	0.0918169	-0.0694583
191	M	M		-0.118105	-0.178362	-0.103695	-0.0477089	0.0602573	-0.0559866
192	L	L		-0.106485	-0.167662	-0.102336	-0.0543507	0.0611771	-0.0479853
193	Q	Q		-0.159097	-0.244896	-0.142731	-0.0979154	0.0857989	-0.044816
194	K	K		-0.179597	-0.260682	-0.128104	-0.0892886	0.081085	-0.0388149
195	Q	Q		-0.151296	-0.229027	-0.101469	-0.0674024	0.077731	-0.0340663
196	I	I		-0.17136	-0.246022	-0.131836	-0.105294	0.0746621	-0.0265415
197	T	T		-0.202614	-0.295806	-0.129312	-0.132067	0.0931922	0.00275458
198	K	K		-0.192753	-0.2723	-0.112273	-0.10771	0.0795462	-0.00456351
199	R	R		-0.190806	-0.247371	-0.122771	-0.105572	0.0565656	-0.0171989
200	N	N		-0.242839	-0.28228	-0.149129	-0.134356	0.0394411	-0.0147736
201	I	I		-0.201627	-0.269849	-0.129057	-0.140124	0.0682226	0.011067
202	P	P		-0.163537	-0.29059	-0.0587519	-0.162332	0.127053	0.10358
203	I	I		-0.198765	-0.280537	-0.0902144	-0.178175	0.081772	0.0879605
204	E	E		-0.198725	-0.271009	-0.0991146	-0.145767	0.072284	0.0466526
205	V	V		-0.136093	-0.224513	-0.0945214	-0.0911689	0.0884197	-0.00335246
206	V	V		-0.133989	-0.249878	-0.138621	-0.176037	0.115889	0.0374163
207	A	A		-0.0235647	-0.130731	-0.0498253	-0.0789687	0.107166	0.0291434
208	L	L		0.0475487	-0.0281336	0.0788777	-0.0144171	0.0756823	0.0932948
209	I	I		0.149053	0.197686	0.151813	0.10489	-0.0486327	0.046923
210	N	N		0.278723	0.376995	0.282702	0.375053	-0.0982717	-0.0923513
211	D	D	Catalytic	0.234387	0.250238	0.340096	0.536411	-0.0158512	-0.196315
212	T	T		0.319577	0.551787	0.304793	0.550444	-0.232211	-0.245652
213	T	T		0.428741	0.537265	0.381153	0.459053	-0.108524	-0.0779005
214	G	G		0.376636	0.427584	0.353566	0.407425	-0.0509479	-0.0538585
215	T	T		0.403096	0.489103	0.389724	0.481435	-0.0860077	-0.0917116
216	L	L		0.418914	0.509657	0.382258	0.501543	-0.0907428	-0.119285
217	V	V		0.347327	0.391079	0.28867	0.378965	-0.0437514	-0.0902954
218	A	A		0.301126	0.357263	0.263087	0.352337	-0.0561373	-0.0892505
219	S	S		0.296111	0.421119	0.268029	0.405191	-0.125008	-0.137161
220	Y	Y		0.280741	0.354577	0.238206	0.327799	-0.0738356	-0.0895936
221	Y	Y		0.220486	0.250966	0.165606	0.226963	-0.0304801	-0.0613566
222	T	T		0.186012	0.289836	0.168989	0.283887	-0.103824	-0.114898
223	D	D		0.200679	0.321022	0.170043	0.297795	-0.120343	-0.127752
224	P	P		0.123943	0.204231	0.117455	0.242579	-0.0802886	-0.125124
225	E	E		0.204573	0.340236	0.182322	0.330355	-0.135663	-0.148034
226	T	T		0.315982	0.447469	0.286004	0.425235	-0.131487	-0.139231
227	K	K		0.367817	0.515255	0.339362	0.473784	-0.147438	-0.134422
228	M	M		0.496138	0.655318	0.467509	0.619178	-0.15918	-0.151669
229	G	G		0.601717	0.73082	0.570593	0.705152	-0.129103	-0.134559
230	V	V		0.696016	0.77512	0.697401	0.785068	-0.0791033	-0.0876666
231	I	I	β-hairpin	0.649499	0.688169	0.643366	0.683665	-0.0386701	-0.0402987
232	F	F	β-hairpin	0.495618	0.548163	0.580198	0.508715	-0.0525444	0.0714826
233	G	G	β-hairpin	0.278496	0.305525	0.213994	0.321756	-0.0270295	-0.107762
234	T	T	β-hairpin	0.175671	0.315697	0.037478	0.333723	-0.140026	-0.296245
235	G	G	β-hairpin	0.0957417	0.375659	0.0779857	0.362968	-0.279918	-0.284982
236	V	V	β-hairpin	0.212387	0.624058	0.354793	0.560755	-0.411671	-0.205962
237	N	N		0.534334	0.835278	0.630607	0.811805	-0.300944	-0.181197
238	G	V		1	1	1	1	0	0
239	A	A		0.737602	0.821028	0.735655	0.779757	-0.0834264	-0.0441014
240	Y	Y		0.555178	0.664401	0.546167	0.638838	-0.109223	-0.0926714
241	Y	Y		0.401651	0.439351	0.34609	0.372747	-0.0376997	-0.0266566
242	D	D		0.312903	0.31996	0.248709	0.260556	-0.00705725	-0.0118479
243	V	V		0.183828	0.184458	0.0881783	0.105409	-0.000630763	-0.017231
244	C	C		0.0225055	-0.0247907	-0.0479528	-0.0512682	0.0472962	0.00331534
245	S	S		0.000666023	-0.0272301	-0.0349054	-0.0608538	0.0278961	0.0259484
246	D	D		0.0787541	0.12025	0.0850465	0.0918302	-0.0414961	-0.00678367
247	I	I		0.0990423	0.140347	0.131167	0.108626	-0.0413051	0.0225414
248	E	E		0.0567122	0.111903	0.0820207	0.0411958	-0.0551913	0.0408249
249	K	K		0.0256244	0.116654	0.0910585	0.0346235	-0.0910293	0.0564351
250	L	L		0.0545877	0.0549103	0.0791326	-0.0288774	-0.000322593	0.10801
251	Q	Q		0.0273706	0.00635448	0.0723915	-0.0585574	0.0210161	0.130949
252	G	G		-0.0626609	-0.0791412	-0.000247783	-0.141908	0.0164803	0.14166
253	K	K		-0.072608	-0.112899	-0.036404	-0.152706	0.0402908	0.116302
254	L	L		-0.074847	-0.174496	-0.116659	-0.171093	0.0996491	0.054434
255	S	S		-0.127635	-0.223351	-0.174258	-0.224631	0.0957159	0.0503726
256	D	D		-0.133973	-0.183917	-0.17292	-0.18607	0.049944	0.01315
257	D	D		-0.146296	-0.183657	-0.185209	-0.197135	0.0373608	0.011926
258	I	I		-0.113785	-0.167624	-0.15933	-0.179673	0.0538386	0.0203433
259	P	P		-0.0833523	-0.123765	-0.127888	-0.113204	0.0404131	-0.0146831
260	P	P		-0.0469634	-0.0717016	-0.0532517	-0.0411421	0.0247382	-0.0121096
261	S	S		0.0520387	-0.00218049	-0.0584367	-0.0212389	0.0542191	-0.0371978
262	A	A		0.0647954	-0.00908224	-0.0795494	-0.0506002	0.0738777	-0.0289492
263	P	P		0.203524	0.129004	0.0156223	0.0319084	0.0745192	-0.016286
264	M	M		0.224598	0.200584	0.114209	0.144513	0.0240145	-0.0303046
265	A	A		0.367962	0.387504	0.294078	0.335891	-0.0195416	-0.0418127
266	I	I		0.423266	0.515778	0.452119	0.470888	-0.0925118	-0.0187688
267	N	N		0.442073	0.63335	0.520364	0.55659	-0.191277	-0.036226
268	C	C		0.38617	0.684641	0.49081	0.573311	-0.298471	-0.0825012
269	E	E		0.281192	0.597959	0.403133	0.463503	-0.316767	-0.0603702
270	Y	Y		0.219822	0.497287	0.284683	0.374127	-0.277465	-0.0894443
271	G	G		0.201935	0.431181	0.103972	0.318467	-0.229246	-0.214495
272	S	S		0.146772	0.381338	0.0841597	0.255433	-0.234566	-0.171273
273	F	F		0.107633	0.346777	0.0524927	0.264084	-0.239144	-0.211592
274	D	D		0.0633857	0.257117	0.0226567	0.187322	-0.193732	-0.164665
275	N	N		0.0990563	0.239845	0.0102295	0.169382	-0.140788	-0.159153
276	E	E		0.0513905	0.159568	-0.0300607	0.130936	-0.108177	-0.160997
277	H	H		0.0261002	0.152062	-0.0362991	0.070737	-0.125961	-0.107036
278	V	V		-0.0105226	0.105702	-0.0320477	0.0542255	-0.116224	-0.0862732
279	V	V		0.00347635	0.105245	0.000513242	0.0668607	-0.101769	-0.0663475
280	L	L		-0.012766	0.134351	0.0273165	0.0964294	-0.147117	-0.069113
281	P	P		-0.0435947	0.0533727	-0.0453122	0.0739905	-0.0969674	-0.119303
282	R	R		-0.0556697	0.100078	0.0219077	0.0226991	-0.155747	-0.000791393
283	T	T		-0.0862634	0.00990626	0.0120964	-0.03502	-0.0961696	0.0471163
284	K	K		-0.0799528	-0.017016	-0.0350569	-0.0755298	-0.0629369	0.040473
285	Y	Y		-0.0624016	0.00671001	-0.0195199	-0.044028	-0.0691116	0.0245081
286	D	D		-0.0315386	0.108988	0.0449779	0.0778754	-0.140527	-0.0328975
287	I	I		-0.0390382	0.111576	-0.00784577	0.06002	-0.150614	-0.0678657
288	T	T		-0.0248548	0.0912121	-0.0344902	0.0177819	-0.116067	-0.0522721
289	I	I		-0.00196562	0.129542	0.0162069	0.0950004	-0.131508	-0.0787934
290	D	D		-0.0372456	0.0977768	0.0592235	0.120421	-0.135022	-0.0611979
291	E	E		0.00293045	0.0406609	-0.033507	0.0826913	-0.0377305	-0.116198
292	E	E		0.0358494	0.0856602	-0.0474195	0.0877546	-0.0498108	-0.135174
293	S	S		-0.0105185	0.158627	0.00718453	0.128436	-0.169146	-0.121252
294	P	P		-0.0407419	0.177941	0.0466221	0.084186	-0.218682	-0.0375639
295	R	R		-0.053013	0.189493	0.0609546	0.0782732	-0.242505	-0.0173185
296	P	P		-0.0799366	0.271828	0.00152834	0.0199643	-0.351764	-0.018436
297	G	G		-0.0024048	0.271695	-0.0226269	0.0358964	-0.2741	-0.0585233
298	Q	Q		0.133231	0.264399	0.0269899	0.143911	-0.131168	-0.116922
299	Q	Q		0.164398	0.329036	0.0536539	0.231154	-0.164638	-0.1775
300	T	T		0.13615	0.271852	0.0485748	0.189164	-0.135702	-0.14059
301	F	F		0.136474	0.30562	0.0929877	0.257612	-0.169146	-0.164624
302	E	E		0.175958	0.341057	0.0973347	0.254258	-0.165099	-0.156923
303	K	K		0.170136	0.26638	0.121487	0.189374	-0.0962436	-0.0678869
304	M	M		0.0889798	0.160419	0.140763	0.153486	-0.0714392	-0.0127226
305	S	S		0.0809476	0.0855735	0.144949	0.205113	-0.00462586	-0.0601647
306	S	S		0.123054	0.109943	0.10197	0.219887	0.0131118	-0.117917
307	G	G		0.0415861	-0.0140965	0.103709	0.181979	0.0556826	-0.07827
308	Y	Y		0.082348	0.0656374	0.0900234	0.173213	0.0167106	-0.0831897
309	Y	Y		0.0812834	0.142573	0.0842468	0.164005	-0.0612893	-0.0797581
310	L	L		0.0220279	0.112308	0.0988154	0.134187	-0.0902798	-0.0353711
311	G	G		0.0170113	0.0942107	0.00981004	0.0664842	-0.0771994	-0.0566741
312	E	E		-0.00599118	0.0579625	-0.0340292	0.0605322	-0.0639537	-0.0945614
313	I	I		-0.0445059	0.00767366	-0.0373347	-0.00100173	-0.0521795	-0.036333
314	L	L		-0.0892287	-0.0692938	-0.070444	-0.0963847	-0.0199348	0.0259407
315	R	R		-0.0963882	-0.0893133	-0.104741	-0.102639	-0.00707491	-0.00210275
316	L	L		-0.129786	-0.119531	-0.108725	-0.14785	-0.0102548	0.0391249
317	A	A		-0.17814	-0.225559	-0.125078	-0.275637	0.0474197	0.15056
318	L	L		-0.195686	-0.267342	-0.158542	-0.322234	0.0716558	0.163692
319	M	M		-0.181878	-0.230669	-0.149671	-0.276128	0.0487911	0.126457
320	D	D		-0.203223	-0.278914	-0.134339	-0.331349	0.0756917	0.19701
321	M	M		-0.233694	-0.359293	-0.145405	-0.405601	0.125599	0.260195
322	Y	Y		-0.222372	-0.332625	-0.161819	-0.378002	0.110253	0.216184
323	K	K		-0.206101	-0.301996	-0.141914	-0.339925	0.095895	0.19801
324	Q	Q		-0.227265	-0.351795	-0.130235	-0.396538	0.12453	0.266303
325	G	G		-0.22868	-0.378931	-0.14616	-0.422458	0.150252	0.276298
326	F	F		-0.229144	-0.415749	-0.144135	-0.45327	0.186605	0.309135
327	I	I		-0.203492	-0.394161	-0.153985	-0.411971	0.190669	0.257986
328	F	F		-0.180371	-0.343308	-0.158262	-0.361365	0.162937	0.203103
329	K	K		-0.165047	-0.345245	-0.137704	-0.353393	0.180198	0.215689
330	N	N		-0.133983	-0.291588	-0.123849	-0.247154	0.157605	0.123305
331	Q	Q		-0.139677	-0.277078	-0.140152	-0.208859	0.137401	0.0687069
332	D	D		-0.11755	-0.210674	-0.133344	-0.0812871	0.0931234	-0.0520572
333	L	L		-0.126074	-0.183123	-0.154761	-0.0977536	0.0570483	-0.057007
334	S	S		-0.097222	-0.115542	-0.13674	0.0371084	0.0183199	-0.173849
335	K	K		-0.0817168	-0.0767596	-0.136203	0.0624695	-0.00495723	-0.198673
336	F	F		-0.099234	-0.0986215	-0.143105	-0.0218028	-0.000612464	-0.121303
337	D	D		-0.103702	-0.0809946	-0.120724	-0.00584327	-0.0227071	-0.11488
338	K	K		-0.0597606	0.00610862	-0.0787804	0.0819193	-0.0658692	-0.1607
339	P	P		-0.0400656	0.0384381	-0.0807711	0.107092	-0.0785037	-0.187863
340	F	F		-0.000360224	0.0780918	-0.0673944	0.167043	-0.078452	-0.234437
341	V	V		-0.0184984	0.0430741	-0.0915029	0.121377	-0.0615724	-0.21288
342	M	M		0.000143115	0.0427771	-0.0399352	0.06469	-0.042634	-0.104625
343	D	D		0.056566	0.0728425	0.0999075	0.0210601	-0.0162765	0.0788474
344	T	T		0.0371233	0.0239061	-0.0258099	-0.0320839	0.0132172	0.00627399
345	S	S		0.0151277	0.0414912	-0.0905234	0.0443037	-0.0263634	-0.134827
346	Y	Y		-0.0156457	-0.0509376	-0.100207	-0.0137038	0.0352918	-0.0865028
347	P	P		-0.059318	-0.108221	-0.176556	-0.190312	0.0489025	0.013756
348	A	A		-0.0381602	-0.0477664	-0.173388	-0.140185	0.00960619	-0.0332025
349	R	R		-0.0356917	-0.0985009	-0.142323	-0.092322	0.0628092	-0.0500012
350	I	I		-0.0959212	-0.194909	-0.178557	-0.212137	0.0989878	0.0335802
351	E	E		-0.0914759	-0.209274	-0.193435	-0.246316	0.117798	0.0528809
352	E	E		-0.0543005	-0.163489	-0.175798	-0.15948	0.109189	-0.016318
353	D	D		-0.0695443	-0.229589	-0.181221	-0.185337	0.160045	0.00411685
354	P	P		-0.0453013	-0.245073	-0.085047	-0.172651	0.199772	0.0876036
355	F	F		-0.0647582	-0.302387	-0.0842924	-0.185855	0.237629	0.101563
356	E	E		-0.0859594	-0.342816	-0.0622711	-0.218595	0.256857	0.156324
357	N	N		-0.12052	-0.368463	-0.116325	-0.241759	0.247943	0.125434
358	L	L		-0.125267	-0.331428	-0.131235	-0.212561	0.206161	0.0813252
359	E	E		-0.098275	-0.279213	-0.13499	-0.157015	0.180938	0.0220249
360	D	D		-0.0743735	-0.214634	-0.146898	-0.115896	0.14026	-0.0310028
361	T	T		-0.112443	-0.242145	-0.168595	-0.163358	0.129702	-0.00523756
362	D	D		-0.115455	-0.264967	-0.163709	-0.159363	0.149512	-0.00434526
363	D	D		-0.073586	-0.193209	-0.146568	-0.055519	0.119623	-0.091049
364	L	L		-0.0724835	-0.14265	-0.153019	-0.0618679	0.0701667	-0.0911516
365	F	F		-0.101649	-0.181057	-0.156163	-0.103397	0.0794087	-0.0527661
366	Q	Q		-0.0865837	-0.181116	-0.133172	-0.0420017	0.0945325	-0.0911699
367	N	N		-0.0480711	-0.115206	-0.121439	0.0493432	0.0671353	-0.170782
368	E	E		-0.0426704	-0.075001	-0.126885	0.0708638	0.0323306	-0.197749
369	F	F		-0.0698944	-0.101854	-0.13327	0.0112682	0.0319599	-0.144538
370	G	G		-0.0861491	-0.160982	-0.132087	-0.0106359	0.0748333	-0.121451
371	I	I		-0.128402	-0.23107	-0.158988	-0.142455	0.102669	-0.0165329
372	N	N		-0.150878	-0.292326	-0.159016	-0.207102	0.141448	0.0480863
373	T	T		-0.184681	-0.334214	-0.167955	-0.27085	0.149533	0.102895
374	T	T		-0.18935	-0.394504	-0.147921	-0.321928	0.205154	0.174007
375	V	V		-0.179627	-0.412962	-0.13513	-0.327381	0.233335	0.192251
376	Q	Q		-0.19604	-0.441552	-0.122046	-0.381342	0.245512	0.259297
377	E	E		-0.22171	-0.403326	-0.146236	-0.376382	0.181616	0.230147
378	R	R		-0.195256	-0.375927	-0.154887	-0.310412	0.180671	0.155525
379	K	K		-0.173241	-0.416125	-0.128184	-0.351721	0.242884	0.223537
380	L	L		-0.209197	-0.406221	-0.1198	-0.407304	0.197023	0.287505
381	I	I		-0.214385	-0.325279	-0.127509	-0.307495	0.110894	0.179986
382	R	R		-0.176063	-0.32556	-0.10068	-0.244637	0.149497	0.143957
383	R	R		-0.205264	-0.370061	-0.0830731	-0.338312	0.164797	0.255239
384	L	L		-0.195049	-0.269411	-0.0659072	-0.335074	0.0743622	0.269167
385	S	S		-0.119056	-0.130478	-0.0508577	-0.0188724	0.0114218	-0.0319853
386	E	E		-0.107982	-0.157375	-0.0187144	-0.0579162	0.0493935	0.0392018
387	L	L		-0.123998	-0.14049	0.0187528	-0.103025	0.0164927	0.121777
388	I	I		-0.0693525	0.00770829	0.0236128	0.0819234	-0.0770608	-0.0583106
389	G	G		0.0167189	0.0936697	0.0151155	0.162703	-0.0769508	-0.147587
390	A	A		0.0224779	0.0863637	0.0783335	0.185494	-0.0638859	-0.107161
391	R	R		-0.0030792	0.0916466	0.0753812	0.184278	-0.0947258	-0.108897
392	A	A		0.0665661	0.180847	0.0250023	0.240907	-0.114281	-0.215905
393	A	A		0.146891	0.23206	0.0124795	0.274347	-0.0851692	-0.261868
394	R	R		0.153465	0.242593	0.102615	0.229992	-0.089129	-0.127376
395	L	L		0.184769	0.304166	0.101468	0.219835	-0.119396	-0.118367
396	S	S		0.233856	0.334085	-0.0351654	0.231824	-0.100229	-0.266989
397	V	V		0.174909	0.387839	0.0734217	0.255847	-0.212931	-0.182425
398	C	C		0.187024	0.404923	0.169557	0.254546	-0.217899	-0.0849882
399	G	G		0.12663	0.447381	0.0932003	0.222893	-0.320751	-0.129693
400	I	I		0.275687	0.467778	0.0859531	0.284725	-0.192091	-0.198772
401	A	A		0.269096	0.442464	0.201377	0.273152	-0.173368	-0.0717746
402	A	A		0.142201	0.446215	0.238032	0.246245	-0.304014	-0.00821332
403	I	I		0.201393	0.504462	0.257671	0.270994	-0.30307	-0.0133227
404	C	C		0.22439	0.441333	0.266496	0.259349	-0.216943	0.00714712
405	Q	Q		0.158942	0.352634	0.252085	0.213585	-0.193692	0.0384996
406	K	K		0.103133	0.337932	0.21522	0.152721	-0.234799	0.0624986
407	R	R		0.147327	0.349837	0.179898	0.118586	-0.20251	0.0613117
408	G	G		0.118561	0.290996	0.177124	0.140056	-0.172434	0.0370683
409	Y	Y		0.128548	0.28194	0.175176	0.165511	-0.153392	0.00966545
410	K	K		0.0890844	0.204979	0.147771	0.132937	-0.115894	0.0148345
411	T	T		0.188911	0.309939	0.233891	0.262648	-0.121028	-0.0287561
412	G	G		0.21382	0.356739	0.223217	0.315015	-0.14292	-0.0917976
413	H	H		0.326016	0.49736	0.323204	0.47223	-0.171344	-0.149026
414	I	I		0.404364	0.535647	0.408181	0.542454	-0.131283	-0.134273
415	A	A		0.460002	0.587158	0.500125	0.567712	-0.127156	-0.0675872
416	A	A		0.475882	0.585064	0.496384	0.58828	-0.109182	-0.0918966
417	D	D	Helix	0.465824	0.550064	0.474444	0.543077	-0.0842401	-0.0686332
418	G	G	Helix	0.408032	0.373259	0.407131	0.4388	0.0347729	-0.0316692
419	S	S	Helix	0.290454	0.244077	0.210229	0.289237	0.0463766	-0.0790074
420	V	V	Helix	0.272965	0.235818	0.278454	0.369392	0.0371466	-0.0909376
421	Y	Y	Helix	0.287603	0.162588	0.295937	0.395014	0.125015	-0.0990765
422	N	N	Helix	0.2471	0.0734203	0.23373	0.319326	0.17368	-0.0855957
423	R	R	Helix	0.192708	0.0964154	0.176381	0.293258	0.096293	-0.116877
424	Y	Y	Helix	0.169851	0.209078	0.171506	0.361674	-0.0392272	-0.190167
425	P	P	Helix	0.0382112	0.0982654	0.118559	0.350799	-0.0600543	-0.23224
426	G	G		0.0312479	0.139903	0.12201	0.341828	-0.108655	-0.219818
427	F	F		0.0824043	0.194569	0.140437	0.358538	-0.112165	-0.2181
428	K	K		0.0549587	0.218865	0.0813488	0.283238	-0.163907	-0.201889
429	E	E		0.0588359	0.231983	0.069515	0.286423	-0.173147	-0.216908
430	K	K		0.0441855	0.198036	0.0895666	0.314029	-0.153851	-0.224462
431	A	A		0.0589115	0.246437	0.0558841	0.261141	-0.187526	-0.205257
432	A	A		0.0620868	0.255363	0.0224205	0.192751	-0.193276	-0.170331
433	N	N		0.0334442	0.212549	0.045994	0.189624	-0.179105	-0.14363
434	A	A		0.0249084	0.224983	0.0411275	0.158627	-0.200074	-0.1175
435	L	L		0.073331	0.268014	0.0555154	0.123177	-0.194683	-0.0676621
436	K	K		0.0574608	0.209541	0.0513198	0.113549	-0.15208	-0.0622289
437	D	D		0.0141287	0.173027	0.0636894	0.0864339	-0.158899	-0.0227444
438	I	I		0.0404904	0.20806	0.0626567	0.0843967	-0.16757	-0.02174
439	Y	Y		0.0460536	0.203862	0.0485908	0.0681179	-0.157809	-0.0195271
440	G	G		0.0126295	0.144593	0.00287822	0.0689073	-0.131964	-0.0660291
441	W	W		0.0316788	0.154875	0.0119599	0.0880348	-0.123196	-0.0760749
442	T	T		0.0159776	0.106505	-0.017467	0.060833	-0.0905274	-0.0783
443	Q	Q		0.0537583	0.131245	0.00293332	0.0735347	-0.0774868	-0.0706014
444	T	T		0.0177741	0.0880594	-0.0184004	0.0438263	-0.0702853	-0.0622267
445	S	S		0.0543689	0.114643	-0.0114381	0.0760229	-0.0602745	-0.0874609
446	L	L		0.0934561	0.162969	0.0496459	0.173224	-0.0695131	-0.123578
447	D	D		0.141351	0.193009	0.075834	0.17901	-0.0516578	-0.103176
448	D	D		0.14267	0.201779	0.0646806	0.176235	-0.0591086	-0.111555
449	Y	Y		0.147698	0.284336	0.114754	0.239546	-0.136638	-0.124792
450	P	P		0.160792	0.32501	0.17726	0.269501	-0.164218	-0.092241
451	I	I		0.215223	0.405137	0.247627	0.361085	-0.189914	-0.113458
452	K	K		0.267595	0.448029	0.315702	0.448236	-0.180434	-0.132534
453	I	I		0.350983	0.511438	0.378892	0.507151	-0.160455	-0.128259
454	V	V		0.347192	0.516319	0.366383	0.486886	-0.169126	-0.120503
455	P	P		0.361505	0.496559	0.359509	0.463018	-0.135054	-0.10351
456	A	A		0.384219	0.502941	0.361681	0.441602	-0.118722	-0.0799214
457	E	E		0.312464	0.41611	0.247266	0.317316	-0.103646	-0.0700501
458	D	D		0.286939	0.356042	0.2362	0.25337	-0.0691027	-0.01717
459	G	G		0.286175	0.355814	0.233885	0.236722	-0.0696385	-0.00283653
460	S	S		0.212892	0.236938	0.17001	0.135439	-0.0240463	0.0345702
461	G	G		0.176156	0.172204	0.140689	0.0773978	0.00395125	0.0632909
462	A	A		0.193177	0.195888	0.15127	0.0957959	-0.00271127	0.0554746
463	G	G		0.219671	0.242385	0.171759	0.124798	-0.0227133	0.0469607
464	A	A		0.160548	0.149452	0.112053	0.0636913	0.0110959	0.0483621
465	A	A		0.118322	0.0518027	0.0647876	-0.000705187	0.0665198	0.0654928
466	V	V		0.146033	0.070738	0.0656977	-0.0164203	0.075295	0.082118
467	I	I		0.152128	0.0481969	0.0582459	-0.0370639	0.103931	0.0953098
468	A	A		0.0502612	-0.0886652	-0.0197108	-0.112045	0.138926	0.092334
469	A	A		0.0103826	-0.126899	-0.0644176	-0.179269	0.137282	0.114852
470	L	L		0.0401828	-0.11567	-0.05518	-0.161265	0.155853	0.106085
471	A	A		-0.00439654	-0.179159	-0.0848671	-0.205593	0.174763	0.120726
472	Q	Q		-0.0811398	-0.236355	-0.130611	-0.264026	0.155216	0.133416
473	K	K		-0.0802837	-0.229323	-0.143671	-0.271064	0.149039	0.127393
474	R	R		-0.0799481	-0.229037	-0.161622	-0.282288	0.149089	0.120666
475	I	I		-0.101022	-0.219051	-0.156312	-0.274253	0.118029	0.11794
476	A	A		-0.116881	-0.196085	-0.148125	-0.254375	0.0792039	0.10625
477	E	E		-0.114454	-0.182045	-0.156571	-0.249109	0.0675913	0.0925379
478	G	G		-0.125413	-0.183506	-0.162494	-0.261011	0.058093	0.098517
479	K	K		-0.10368	-0.0343402	-0.179312	-0.285325	-0.0693402	0.106013
480	S	S		-0.0811137	-0.0163416	-0.13946	-0.27451	-0.064772	0.13505
481	V	V		-0.0433882	-0.117048	-0.0994081	-0.244537	0.0736598	0.145129
482	G	G		-0.0823436	-0.168034	0.00691066	-0.210467	0.0856908	0.217378
483	I	I		-0.0867725	-0.187979	0.00247361	-0.164596	0.101207	0.16707
484	I	I		-0.128632	-0.204019	-0.0351857	-0.243364	0.0753863	0.208178
485	G	G		-0.148982	-0.0492133	0.0232019	-0.191662	-0.0997686	0.214864
486	A	A		-0.113374	-0.0252075	0.0329091	-0.0525934	-0.0881664	0.0855025

## Sheet: BC
Average BC
resid	wt sequence	mut sequence	Notes	apo wt all	apo mut all	holo wt all	holo mut all	apo wt - apo mut	Cohen's d (apo wt - apo mut)	size effect ( apo wt - apo mut)	holo wt - holo mut	Cohen's d (holo wt - holo mut)	size effect (holo wt - holo mut)
238	G	V		1135.22	3855.36	1341.02	3760.48	-2720.14	-2.45103	large	-2419.46	-2.21878	large
236	V	V	β-hairpin	5943.09	7954.44	3186.15	5231.38	-2011.34	-0.632663	medium	-2045.23	-0.960715	large
403	I	I		2799.05	3116.83	2522.47	3135.49	-317.774	-0.423407	small	-613.014	-0.794233	medium
426	G	G		839.209	852.06	917.464	1259.88	-12.8503	-0.0362901	negligible	-342.42	-0.594635	medium
212	T	T		11372.6	12735.4	6293.26	8288.72	-1362.7	-0.251121	small	-1995.46	-0.591138	medium
344	T	T		4575.67	3701.61	3693.07	5047.25	874.06	0.321122	small	-1354.18	-0.553201	medium
486	A	A		283.777	266.594	217.062	300.71	17.1826	0.0874724	negligible	-83.6475	-0.479817	small
239	A	A		1878.01	2332.25	2023	2401.3	-454.242	-0.574491	medium	-378.297	-0.471307	small
93	R	R		3492.35	3380.46	2039.11	2749.83	111.893	0.0564011	negligible	-710.723	-0.470024	small
427	F	F		2546.6	2261.61	2395.61	3002.39	284.987	0.216655	small	-606.78	-0.436148	small
286	D	D		1726.82	1660.88	1323.72	1566.81	65.9408	0.117087	negligible	-243.086	-0.400926	small
302	E	E		1612.66	1759.45	1415.48	1670.91	-146.796	-0.226978	small	-255.431	-0.399436	small
210	N	N		3519.95	3666.42	1995.95	2446.1	-146.471	-0.0815462	negligible	-450.15	-0.38044	small
399	G	G		1602.14	1651.94	1765.59	2097.27	-49.8011	-0.0791218	negligible	-331.675	-0.366381	small
433	N	N		434.651	438.828	446.966	503.593	-4.1772	-0.0328408	negligible	-56.6267	-0.362801	small
124	P	P		371.114	405.161	382.174	479.863	-34.0471	-0.150372	negligible	-97.6887	-0.358817	small
304	M	M		1803.21	1771.97	1589.99	1814.6	31.2471	0.0487903	negligible	-224.606	-0.34896	small
279	V	V		318.195	296.455	359.493	402.957	21.7402	0.204163	small	-43.464	-0.34472	small
209	I	I		5992.63	6721.23	4393.77	4906.61	-728.603	-0.33695	small	-512.841	-0.333671	small
445	S	S		164.139	161.166	148.533	182.337	2.97255	0.029817	negligible	-33.8036	-0.333297	small
460	S	S		3942.05	3445.45	2275.59	2921.12	496.599	0.192817	negligible	-645.532	-0.32986	small
421	Y	Y	Helix	3107.97	3411.41	2738.51	3191.56	-303.443	-0.163558	negligible	-453.048	-0.315251	small
45	T	T		1367.42	1466.3	1277.23	1375.9	-98.8751	-0.28943	small	-98.668	-0.313073	small
397	V	V		2087.23	1793.76	2537.37	2851.05	293.476	0.418138	small	-313.672	-0.299317	small
379	K	K		771.516	1033.16	963.942	1082.37	-261.644	-0.654645	medium	-118.431	-0.29893	small
47	H	H		557.557	621.691	575.157	642.586	-64.1344	-0.308246	small	-67.4292	-0.297783	small
446	L	L		921.974	956.162	935.48	1009.31	-34.1881	-0.138349	negligible	-73.8299	-0.292583	small
253	K	K		468.961	521.024	423.696	487.657	-52.0627	-0.208538	small	-63.9609	-0.291407	small
208	L	L		2241.12	2474.92	1778.35	1968.3	-233.795	-0.286077	small	-189.959	-0.29134	small
88	G	G		1334.03	1528.53	1619.56	2036.02	-194.495	-0.169135	negligible	-416.463	-0.27843	small
158	S	S		5949.66	5684.35	2876.88	3472.97	265.315	0.106973	negligible	-596.089	-0.275241	small
425	P	P	Helix	1579.83	1266.03	1245.25	1499.81	313.796	0.375884	small	-254.552	-0.261324	small
350	I	I		2064.44	2224.69	2549.89	2821.35	-160.253	-0.172107	negligible	-271.459	-0.251631	small
400	I	I		2758.03	2711.97	2898.22	3191.63	46.0563	0.0506799	negligible	-293.411	-0.251342	small
215	T	T		10812	12406.4	9339.72	10255.4	-1594.43	-0.365136	small	-915.694	-0.251092	small
452	K	K		1711.1	1655.58	1507.77	1643.6	55.5165	0.0963881	negligible	-135.832	-0.246448	small
285	Y	Y		1142.66	995.829	990.02	1064.45	146.834	0.484807	small	-74.4275	-0.245775	small
115	P	P		294.037	295.758	206.336	238.463	-1.7213	-0.0118214	negligible	-32.1268	-0.241282	small
417	D	D	Helix	3649.99	4899.62	3183.24	3643.19	-1249.64	-0.495714	small	-459.953	-0.234703	small
287	I	I		276.718	283.626	240.801	258.687	-6.90879	-0.094671	negligible	-17.8862	-0.230632	small
413	H	H		1555.37	1488.55	1337.82	1437.25	66.8188	0.144303	negligible	-99.4268	-0.229714	small
288	T	T		422.023	442.257	456.458	481.346	-20.2339	-0.186523	negligible	-24.8886	-0.22693	small
375	V	V		127.74	129.996	145.286	160.23	-2.256	-0.0475175	negligible	-14.9446	-0.221683	small
219	S	S		1767.94	1920.13	1668.52	1747.89	-152.186	-0.392066	small	-79.3698	-0.212222	small
265	A	A		1686.51	1800.2	1751.78	1865.24	-113.683	-0.21725	small	-113.465	-0.208869	small
157	F	F		2590.5	2915.2	2502.67	2713.61	-324.704	-0.237067	small	-210.935	-0.206101	small
409	Y	Y		524.566	539.544	528.935	568.501	-14.9777	-0.08964	negligible	-39.566	-0.203936	small
412	G	G		469.56	479.784	410.85	448.989	-10.2242	-0.0524866	negligible	-38.1391	-0.203093	small
250	L	L		1862.55	1829.53	1581.04	1695.13	33.0124	0.0521125	negligible	-114.091	-0.201088	small
333	L	L		742.232	666.388	681.081	763.898	75.8436	0.190927	negligible	-82.817	-0.200828	small
222	T	T		754.854	813.085	637.647	698.599	-58.2314	-0.301406	small	-60.9523	-0.196437	negligible
214	G	G		5767.1	6214.17	5089.78	5343.31	-447.069	-0.227534	small	-253.531	-0.190391	negligible
353	D	D		1928.32	1799.11	1572.76	1660.68	129.205	0.278877	small	-87.9162	-0.188915	negligible
51	E	E		1139.3	1158.48	1170.25	1228.75	-19.1877	-0.0679104	negligible	-58.5063	-0.186223	negligible
183	I	I		1894.78	1929.33	1528.55	1623.51	-34.5424	-0.0570692	negligible	-94.9612	-0.18062	negligible
343	D	D		1008.13	1142.3	1543.06	1781.35	-134.177	-0.130414	negligible	-238.292	-0.180087	negligible
347	P	P		2722.96	3135.83	3023.56	3302.54	-412.863	-0.250365	small	-278.978	-0.177325	negligible
94	V	V		2899.19	2715.08	2367.02	2510.86	184.109	0.225761	small	-143.84	-0.176838	negligible
171	L	L		2291.68	2304.79	1794.25	1915.58	-13.1086	-0.0167341	negligible	-121.332	-0.167416	negligible
348	A	A		4033.87	3723.9	2563.96	2771.18	309.969	0.21378	small	-207.213	-0.167312	negligible
378	R	R		913.804	852.203	935.124	990.809	61.6003	0.248803	small	-55.6848	-0.1661	negligible
447	D	D		20.501	24.1042	16.8426	27.6231	-3.60323	-0.0512558	negligible	-10.7806	-0.164931	negligible
64	P	P		499.233	596.835	718.057	837.442	-97.6013	-0.159253	negligible	-119.385	-0.164525	negligible
116	D	D		16.1215	17.655	73.9038	92.0183	-1.53345	-0.0403717	negligible	-18.1145	-0.16382	negligible
31	E	E		1238.99	1177.89	979.692	1039.03	61.1052	0.13139	negligible	-59.3423	-0.162385	negligible
242	D	D		1722.86	1688.49	1762.78	1855.44	34.3724	0.0567734	negligible	-92.6568	-0.156862	negligible
237	N	N		9437.55	7613.9	4290.01	4608.53	1823.64	0.511635	medium	-318.525	-0.156206	negligible
297	G	G		541.301	561.427	427.094	467.026	-20.1255	-0.0811413	negligible	-39.9323	-0.154985	negligible
165	K	K		1042.78	1030.94	1162.75	1238.94	11.8353	0.0267089	negligible	-76.1882	-0.151825	negligible
206	V	V		1152.52	1167.36	1095.1	1127.89	-14.8385	-0.0680311	negligible	-32.7971	-0.151289	negligible
275	N	N		1009.11	978.499	776.541	842.214	30.6085	0.0740382	negligible	-65.6728	-0.147761	negligible
386	E	E		2160.61	2162.13	2041.98	2168.94	-1.51723	-0.00164266	negligible	-126.951	-0.146432	negligible
34	F	F		1517.64	1347.15	1340.19	1406.76	170.489	0.320003	small	-66.5705	-0.144488	negligible
224	P	P		25.8048	27.9833	41.6717	49.025	-2.17849	-0.0504225	negligible	-7.35333	-0.143951	negligible
77	K	K		13.4225	11.4982	25.6492	33.9062	1.92429	0.112197	negligible	-8.25699	-0.143064	negligible
227	K	K		1196.3	1144.98	1007.08	1064.82	51.3171	0.117596	negligible	-57.7389	-0.140756	negligible
441	W	W		596.278	538.081	536.161	560.963	58.1972	0.327804	small	-24.8019	-0.139269	negligible
168	E	E		1350.81	1382.53	1193.68	1251.34	-31.7173	-0.0650979	negligible	-57.6669	-0.138902	negligible
213	T	T		5091.84	5475.8	4313.09	4473	-383.964	-0.237672	small	-159.907	-0.137513	negligible
362	D	D		329.666	320.01	324.344	343.735	9.65574	0.0714108	negligible	-19.3916	-0.135306	negligible
483	I	I		1254.67	1224.22	1039.51	1087.52	30.4514	0.0693347	negligible	-48.009	-0.132915	negligible
373	T	T		609.687	594.569	623.917	648.508	15.1178	0.0902273	negligible	-24.5902	-0.132845	negligible
241	Y	Y		686.767	731.322	641.507	677.929	-44.5546	-0.154737	negligible	-36.4229	-0.132726	negligible
189	V	V		2286.65	2426.5	2170.67	2244.63	-139.844	-0.221387	small	-73.9586	-0.13217	negligible
361	T	T		1083.1	1115.45	1208.07	1290.02	-32.3548	-0.0571451	negligible	-81.9426	-0.130866	negligible
342	M	M		1224.05	1331.81	1451.29	1562.07	-107.76	-0.148415	negligible	-110.775	-0.129899	negligible
62	N	N		592.006	613.377	545.084	577.575	-21.3711	-0.0852847	negligible	-32.4903	-0.129878	negligible
190	P	P		155.391	168.119	148.127	156.299	-12.7272	-0.18218	negligible	-8.17215	-0.128145	negligible
105	F	F		906.233	889.472	871.984	915.64	16.761	0.0683442	negligible	-43.6568	-0.126924	negligible
32	K	K		237.317	192.641	182.621	198.489	44.6755	0.293845	small	-15.8682	-0.125235	negligible
50	S	S		197.949	189.367	192.307	207.024	8.58124	0.0818402	negligible	-14.7174	-0.12392	negligible
255	S	S		609.421	584.391	570.562	595.365	25.0296	0.124198	negligible	-24.8025	-0.11991	negligible
38	T	T		91.6922	98.3153	89.1899	94.3271	-6.62307	-0.14269	negligible	-5.13721	-0.118951	negligible
314	L	L		3552.68	3100.8	3266.28	3422.01	451.882	0.343159	small	-155.73	-0.112613	negligible
274	D	D		1251.26	1349.81	1222.07	1256.64	-98.5493	-0.336594	small	-34.5651	-0.112359	negligible
243	V	V		635.097	590.157	612.64	643.259	44.9404	0.180789	negligible	-30.6183	-0.112166	negligible
444	T	T		6.87498	6.61321	5.4382	9.09834	0.261773	0.00878488	negligible	-3.66014	-0.111455	negligible
151	I	I		1482.57	1562.14	1418.83	1485.23	-79.5682	-0.129288	negligible	-66.4033	-0.107958	negligible
240	Y	Y		3221.92	3232.8	2931.97	3026.91	-10.8815	-0.0116607	negligible	-94.9329	-0.107697	negligible
24	M	M		360.682	401.485	386.17	404.692	-40.8033	-0.197502	negligible	-18.5222	-0.101817	negligible
146	G	G		118.417	133.301	119.506	133.35	-14.8843	-0.109269	negligible	-13.8443	-0.100909	negligible
383	R	R		1457.58	1435.19	1503.62	1564.44	22.3814	0.0325045	negligible	-60.8206	-0.10085	negligible
437	D	D		430.004	386.005	394.746	408.272	43.998	0.331477	small	-13.5261	-0.0992977	negligible
152	P	P		523.933	560.335	522.464	548.902	-36.4026	-0.131003	negligible	-26.4378	-0.0982001	negligible
66	I	I		4291.9	4325.16	4239.74	4404.23	-33.2693	-0.012851	negligible	-164.484	-0.0963866	negligible
186	H	H		377.502	394.944	307.137	328.331	-17.4414	-0.0574134	negligible	-21.1946	-0.0958917	negligible
184	E	E		205.175	207.577	267.497	286.614	-2.40251	-0.0118515	negligible	-19.1169	-0.0957373	negligible
39	E	E		40.2449	43.9225	34.2051	36.1756	-3.67759	-0.165148	negligible	-1.97049	-0.0955129	negligible
58	K	K		66.0861	68.0763	59.4581	65.7355	-1.99016	-0.0388761	negligible	-6.27737	-0.0954792	negligible
173	R	R		218.62	264.195	508.913	553.025	-45.5752	-0.128157	negligible	-44.1117	-0.0932192	negligible
92	L	L		2368.15	2599.27	2060.66	2149.22	-231.119	-0.219047	small	-88.5692	-0.0917618	negligible
263	P	P		928.289	859.841	864.238	900.319	68.4486	0.177504	negligible	-36.0806	-0.0913186	negligible
294	P	P		12.5357	15.4151	44.092	82.9932	-2.87939	-0.0103313	negligible	-38.9012	-0.0910658	negligible
410	K	K		38.1267	50.2654	54.2661	60.0701	-12.1386	-0.230589	small	-5.80405	-0.0905566	negligible
317	A	A		2007.86	1723.01	1725.5	1791.73	284.848	0.373285	small	-66.2339	-0.0898621	negligible
161	A	A		1569.76	1668.74	2097.3	2208.83	-98.9778	-0.0955528	negligible	-111.536	-0.0896062	negligible
225	E	E		192.404	186.359	169.498	175.251	6.04412	0.0914154	negligible	-5.75309	-0.0877773	negligible
389	G	G		2149.14	2131.17	2542.7	2658.52	17.9668	0.0141253	negligible	-115.82	-0.0875195	negligible
81	D	D		138.503	134.101	131.361	138.47	4.40122	0.0539676	negligible	-7.10967	-0.0864261	negligible
147	I	I		820.147	873.08	816.244	853.425	-52.9329	-0.118734	negligible	-37.181	-0.0860395	negligible
163	Q	Q		3604.45	3578.82	3170.71	3306.95	25.6254	0.0115698	negligible	-136.236	-0.0836146	negligible
358	L	L		906.362	897.042	969.055	996.445	9.32013	0.0442427	negligible	-27.3896	-0.0832191	negligible
54	K	K		335.549	345.155	340.882	354.244	-9.606	-0.0614209	negligible	-13.3624	-0.0815942	negligible
321	M	M		971.409	780.131	909.84	947.446	191.278	0.399609	small	-37.6059	-0.0804136	negligible
97	V	V		2304.16	2357.85	2220.1	2265.72	-53.6931	-0.0981626	negligible	-45.6208	-0.0798672	negligible
428	K	K		846.505	993.321	807.507	854.359	-146.816	-0.23193	small	-46.8518	-0.0793887	negligible
318	L	L		2762.08	2429.27	2448.29	2527.32	332.81	0.340022	small	-79.0249	-0.0788658	negligible
436	K	K		653.762	647.378	653.789	673.005	6.38419	0.0274019	negligible	-19.2153	-0.0785009	negligible
28	E	E		415.919	414.359	351.128	364.533	1.56001	0.00721967	negligible	-13.4053	-0.0741895	negligible
264	M	M		2521.66	2475.65	2372.05	2424.55	46.0116	0.0604663	negligible	-52.5003	-0.0741197	negligible
325	G	G		121.455	110.637	100.764	111.773	10.8177	0.0708547	negligible	-11.009	-0.0740421	negligible
260	P	P		46.0983	42.4557	38.6733	41.1972	3.64265	0.108286	negligible	-2.52389	-0.0728779	negligible
44	V	V		1341.62	1496.73	1503.69	1540.08	-155.11	-0.358792	small	-36.3953	-0.0721609	negligible
131	I	I		2367.47	2206.39	2159.15	2242.1	161.08	0.122944	negligible	-82.9458	-0.0719986	negligible
57	S	S		736.334	728.717	723.096	738.805	7.61636	0.0338927	negligible	-15.7089	-0.0712729	negligible
349	R	R		3313.66	3337.99	2687.22	2777.83	-24.3308	-0.0192145	negligible	-90.6096	-0.0700483	negligible
67	P	P		2478.98	2229.4	2097.26	2163.24	249.584	0.214617	small	-65.9775	-0.0694618	negligible
25	Q	Q		200.635	274.22	248.818	259.717	-73.5854	-0.440602	small	-10.8986	-0.0691348	negligible
84	A	A		1698.62	1529.99	1877.81	1935.18	168.631	0.215459	small	-57.3682	-0.0677645	negligible
172	Q	Q		410.933	450.915	448.958	475.601	-39.982	-0.0890364	negligible	-26.6427	-0.064823	negligible
298	Q	Q		689.092	534.869	521.12	543.03	154.222	0.346566	small	-21.91	-0.0645463	negligible
299	Q	Q		2244.24	1897.31	1919.54	1964.04	346.924	0.510283	medium	-44.5021	-0.0629632	negligible
261	S	S		88.6033	88.8912	87.7717	91.7079	-0.28796	-0.00512777	negligible	-3.93618	-0.0628698	negligible
96	L	L		1687.01	1731.76	1504.62	1533.94	-44.7552	-0.0934773	negligible	-29.3198	-0.0620707	negligible
455	P	P		38.7714	59.1706	38.442	42.3657	-20.3992	-0.172443	negligible	-3.92369	-0.0618517	negligible
87	L	L		1382.82	1413.29	1343.91	1403.38	-30.4735	-0.0298581	negligible	-59.4703	-0.0600993	negligible
103	R	R		611.475	635.846	573.036	586.673	-24.3706	-0.199493	negligible	-13.6379	-0.0600006	negligible
98	K	K		202.09	196.966	194.991	199.575	5.1239	0.0786399	negligible	-4.58466	-0.0592014	negligible
207	A	A		995.377	1001.46	975.361	988.745	-6.07825	-0.0267883	negligible	-13.3833	-0.058178	negligible
356	E	E		0.210647	0.559319	1.52025	2.42414	-0.348672	-0.0562551	negligible	-0.903892	-0.0581269	negligible
458	D	D		122.768	159.112	105.257	113.435	-36.3445	-0.20525	small	-8.17736	-0.057785	negligible
194	K	K		125.621	138.56	125.272	129.633	-12.9395	-0.158613	negligible	-4.36149	-0.0571355	negligible
336	F	F		1043.32	958.808	989.408	1058.12	84.5159	0.0722204	negligible	-68.7096	-0.0564306	negligible
476	A	A		54.0231	54.7695	51.5529	55.0536	-0.746404	-0.0116841	negligible	-3.50071	-0.055783	negligible
357	N	N		92.2369	103.655	146.117	152.564	-11.4176	-0.196327	negligible	-6.44686	-0.053703	negligible
464	A	A		2059.21	2273.26	1928.82	1959.04	-214.055	-0.31247	small	-30.2194	-0.0535624	negligible
366	Q	Q		209.708	222.071	200.718	207.169	-12.3631	-0.0991874	negligible	-6.45131	-0.0533956	negligible
376	Q	Q		315.775	290.476	341.496	352.893	25.2996	0.127281	negligible	-11.3969	-0.0530934	negligible
322	Y	Y		1730.24	1700.57	1765.47	1801.04	29.6714	0.0439754	negligible	-35.5687	-0.0521072	negligible
292	E	E		452.183	469.303	498.315	513.049	-17.1197	-0.0555003	negligible	-14.7342	-0.0517166	negligible
176	K	K		804.106	1315.94	6062.23	6300.08	-511.833	-0.232618	small	-237.854	-0.0511856	negligible
167	N	N		1002.15	965.324	941.841	959.547	36.8234	0.101595	negligible	-17.7068	-0.0499997	negligible
37	P	P		252.758	252.582	222.68	228.581	0.176615	0.00130624	negligible	-5.90152	-0.0481654	negligible
138	F	F		849.394	791.62	842.51	855.734	57.7736	0.220985	small	-13.2238	-0.0465001	negligible
170	I	I		868.027	915.447	798.018	818.405	-47.42	-0.0784152	negligible	-20.3868	-0.046465	negligible
408	G	G		76.1071	81.6694	92.6021	96.5845	-5.56235	-0.0732604	negligible	-3.98233	-0.0464087	negligible
440	G	G		36.624	30.8533	29.0504	30.6206	5.77071	0.152342	negligible	-1.57017	-0.0462235	negligible
117	A	A		47.1651	44.0313	59.126	62.2396	3.13383	0.0719646	negligible	-3.11357	-0.0461455	negligible
19	V	V		550.27	539.79	549.924	557.959	10.4806	0.0558361	negligible	-8.03539	-0.0458546	negligible
315	R	R		1790.9	1900.37	2235.76	2302.84	-109.467	-0.0783771	negligible	-67.0807	-0.0457158	negligible
142	Q	Q		1353.9	1410.7	1180.42	1198.56	-56.7961	-0.139519	negligible	-18.1455	-0.045218	negligible
463	G	G		781.245	828.088	726.466	740.222	-46.843	-0.0963978	negligible	-13.7558	-0.0423154	negligible
109	Q	Q		271.858	281.85	270.608	275.911	-9.99151	-0.0779919	negligible	-5.30333	-0.0422474	negligible
193	Q	Q		963.546	967.604	897.285	907.152	-4.05827	-0.0162742	negligible	-9.86726	-0.0418001	negligible
407	R	R		493.786	464.445	738.407	764.55	29.3413	0.0545103	negligible	-26.1431	-0.0408994	negligible
61	G	G		402.709	383.68	359.072	366.405	19.0292	0.0978001	negligible	-7.33333	-0.0394879	negligible
104	T	T		106.892	97.2764	144.464	148.15	9.61579	0.174051	negligible	-3.68607	-0.0392867	negligible
27	I	I		1294.67	1115.02	1162.34	1179.47	179.651	0.373244	small	-17.1289	-0.0392097	negligible
311	G	G		1767.27	2474.68	3654.04	3750.66	-707.407	-0.393936	small	-96.6145	-0.039058	negligible
162	S	S		1322.55	1522.22	1192.61	1235.77	-199.663	-0.108542	negligible	-43.1596	-0.0368332	negligible
295	R	R		466.545	526.4	380.843	393.31	-59.855	-0.178019	negligible	-12.4676	-0.0362257	negligible
456	A	A		2826.91	2995.89	2440.18	2478.5	-168.986	-0.125044	negligible	-38.3176	-0.0360681	negligible
262	A	A		697.958	888.85	792.894	805.009	-190.891	-0.518146	medium	-12.1151	-0.0343263	negligible
477	E	E		76.3171	73.7952	73.5595	76.4526	2.52194	0.0285528	negligible	-2.89307	-0.0337381	negligible
459	G	G		3898.84	4436.53	3548.78	3591.57	-537.69	-0.326092	small	-42.7891	-0.0334587	negligible
272	S	S		2053.59	1779.45	1682.67	1711.42	274.139	0.279828	small	-28.7468	-0.0319321	negligible
73	F	F		493.038	432.1	454.688	462.949	60.9377	0.224571	small	-8.26127	-0.0298359	negligible
82	F	F		1068.49	1123.28	1019.91	1031	-54.7859	-0.131817	negligible	-11.0933	-0.0298032	negligible
473	K	K		438.542	444.319	432.883	438.111	-5.77722	-0.031072	negligible	-5.22726	-0.0297354	negligible
21	K	K		5.10419	5.3895	5.20213	5.50288	-0.285313	-0.0231324	negligible	-0.300756	-0.028818	negligible
197	T	T		98.1076	108.92	87.2573	89.5513	-10.8124	-0.121452	negligible	-2.29404	-0.0282865	negligible
372	N	N		53.3259	49.2127	53.9629	55.0954	4.11324	0.10468	negligible	-1.13243	-0.0274508	negligible
141	E	E		113.014	114.141	94.2807	96.8828	-1.12693	-0.0120086	negligible	-2.60213	-0.0274382	negligible
468	A	A		2038.16	2046.81	1915.94	1927.1	-8.6489	-0.0198413	negligible	-11.1524	-0.0269771	negligible
307	G	G		5429.23	5590.6	8332.43	8410.64	-161.371	-0.0433898	negligible	-78.211	-0.0268173	negligible
411	T	T		80.4222	78.7788	75.185	76.5545	1.64337	0.0295125	negligible	-1.36949	-0.0266292	negligible
112	Y	Y		149.043	148.02	166.214	169.938	1.02223	0.0108862	negligible	-3.72391	-0.0260066	negligible
256	D	D		0.288852	0.27006	0.269783	0.332452	0.0187916	0.00679958	negligible	-0.0626692	-0.0247161	negligible
127	L	L		864.26	811.38	1233.97	1249.83	52.8794	0.12933	negligible	-15.8623	-0.0244898	negligible
218	A	A		3342.92	3383.28	3434.2	3458.9	-40.3569	-0.0333033	negligible	-24.6997	-0.0236008	negligible
111	K	K		217.299	210.714	188.188	191.458	6.58507	0.0411497	negligible	-3.26976	-0.0225297	negligible
330	N	N		1.9188	1.87213	1.89881	1.94721	0.0466636	0.0222575	negligible	-0.0483963	-0.0212191	negligible
128	W	W		1450.16	1395.27	1295.17	1302.6	54.8908	0.117385	negligible	-7.43099	-0.0189548	negligible
80	G	G		76.5291	74.6062	102.713	104.023	1.92295	0.0422059	negligible	-1.31006	-0.0185932	negligible
419	S	S	Helix	1036.14	1391.88	1641.73	1663.06	-355.738	-0.255383	small	-21.3355	-0.0174921	negligible
164	N	N		960.661	1037.87	836.946	843.02	-77.2052	-0.19683	negligible	-6.07421	-0.0162255	negligible
371	I	I		660.153	752.031	756.748	761.518	-91.8785	-0.332279	small	-4.76996	-0.0159637	negligible
179	D	D		439.456	370.446	441.125	446.665	69.0107	0.234496	small	-5.54044	-0.0146323	negligible
204	E	E		583.893	582.59	594.574	597.552	1.30293	0.00627678	negligible	-2.9786	-0.0139545	negligible
229	G	G		1742.67	1626.52	1561.03	1571.42	116.151	0.138979	negligible	-10.3899	-0.0137061	negligible
220	Y	Y		1436.8	1408.85	1455.62	1460.57	27.9484	0.0786766	negligible	-4.95123	-0.0134266	negligible
195	Q	Q		714.701	686.531	638.434	641.578	28.1704	0.0914313	negligible	-3.1448	-0.0127062	negligible
470	L	L		1499.68	1533.51	1508.07	1512.3	-33.8351	-0.0798823	negligible	-4.2275	-0.0104628	negligible
429	E	E		447.172	520.797	506.452	509.027	-73.6253	-0.289005	small	-2.57504	-0.00973783	negligible
83	L	L		1609.75	1572.39	1630.4	1636.39	37.3543	0.052404	negligible	-5.98426	-0.00890075	negligible
86	D	D		2887.64	2760.04	2262.41	2277.46	127.602	0.0582033	negligible	-15.0548	-0.008163	negligible
192	L	L		4064.89	3944.25	3459.97	3469.01	120.638	0.0901351	negligible	-9.03899	-0.00805537	negligible
424	Y	Y	Helix	3504.71	2788.74	2319.7	2328.21	715.968	0.398648	small	-8.50792	-0.00702114	negligible
201	I	I		778.029	762.186	747.363	748.439	15.8428	0.0877982	negligible	-1.07558	-0.00583303	negligible
200	N	N		1.21172	1.71373	1.23595	1.25007	-0.502009	-0.151372	negligible	-0.0141218	-0.00438617	negligible
182	N	N		202.944	194.712	150.821	151.369	8.23184	0.0504335	negligible	-0.548057	-0.00386169	negligible
252	G	G		28.2737	33.4821	26.2355	26.3613	-5.20838	-0.115179	negligible	-0.125756	-0.00375846	negligible
369	F	F		469.839	440.933	428.393	429.097	28.9058	0.136492	negligible	-0.704732	-0.00328173	negligible
368	E	E		243.496	257.004	229.04	229.8	-13.5082	-0.0565611	negligible	-0.759638	-0.00320342	negligible
319	M	M		1054.54	1114.87	1234.02	1235.44	-60.3243	-0.0850793	negligible	-1.42054	-0.00180989	negligible
457	E	E		1494.89	1770.46	1109.92	1110.09	-275.568	-0.354809	small	-0.166168	-0.00031633	negligible
416	A	A		3215.69	3199.06	2672.65	2672.38	16.6299	0.014071	negligible	0.270078	0.000311317	negligible
203	I	I		1920.13	1943.35	1799.22	1798.83	-23.2246	-0.0432586	negligible	0.385613	0.000744018	negligible
442	T	T		0.185245	0.152182	0.108186	0.106173	0.0330625	0.0104936	negligible	0.00201247	0.000954028	negligible
102	D	D		34.7338	33.7101	42.6106	42.5392	1.02369	0.0398464	negligible	0.0714295	0.00147946	negligible
18	D	D		1.54107	0.416778	0.846939	0.832843	1.12429	0.123807	negligible	0.0140952	0.00178502	negligible
196	I	I		991.641	964.634	978.858	977.711	27.0065	0.0840662	negligible	1.1471	0.00358095	negligible
309	Y	Y		6240.07	5736.19	5000.45	4992.07	503.878	0.27543	small	8.38433	0.00494094	negligible
153	L	L		2109.69	2109.49	1980.25	1976.08	0.205661	0.00029234	negligible	4.17474	0.00617562	negligible
331	Q	Q		431.194	439.589	441.106	440.497	-8.39531	-0.0871272	negligible	0.608578	0.00632638	negligible
355	F	F		544.044	517.906	443.15	441.763	26.1388	0.276379	small	1.38608	0.00858213	negligible
221	Y	Y		1161.27	1156	1148.67	1145.66	5.27244	0.0172318	negligible	3.00792	0.00880084	negligible
35	T	T		1129.12	1120.6	1012.12	1009.32	8.52064	0.024388	negligible	2.79773	0.0089072	negligible
479	K	K		160.544	139.667	167.57	166.62	20.8768	0.202005	small	0.949373	0.00926994	negligible
246	D	D		338.836	302.616	267.623	266.064	36.2206	0.206624	small	1.55965	0.0096979	negligible
418	G	G	Helix	3835.3	3635.78	2600.63	2585.71	199.524	0.100435	negligible	14.922	0.0104458	negligible
60	G	G		271.302	267.573	260.218	258.735	3.72891	0.0248343	negligible	1.48319	0.0104912	negligible
352	E	E		1547.29	1427.06	1136.7	1129.77	120.228	0.204805	small	6.92543	0.01235	negligible
198	K	K		16.1282	15.4056	15.7863	15.682	0.722533	0.0901894	negligible	0.104255	0.0125736	negligible
415	A	A		2828.57	2643.31	2390.9	2381.4	185.257	0.199749	negligible	9.50073	0.0133952	negligible
72	D	D		285.404	297.113	282.461	280.315	-11.7094	-0.067548	negligible	2.14534	0.0137796	negligible
42	Q	Q		399.818	401.44	352.081	351.017	-1.62233	-0.0216792	negligible	1.06333	0.0140532	negligible
289	I	I		2155.84	2249.61	2607.97	2600	-93.7653	-0.186949	negligible	7.97238	0.014873	negligible
467	I	I		3870.96	3940.66	3774.94	3762.93	-69.7018	-0.0810551	negligible	12.008	0.0164783	negligible
79	S	S		58.9526	53.8545	65.1477	64.3003	5.0981	0.17016	negligible	0.847381	0.0177489	negligible
75	T	T		84.8915	79.1314	77.3852	76.0704	5.76016	0.079342	negligible	1.31483	0.0187636	negligible
282	R	R		866.683	907.641	837.693	832.624	-40.9577	-0.144339	negligible	5.0691	0.01893	negligible
76	G	G		355.695	333.129	502.851	495.651	22.5655	0.143083	negligible	7.2002	0.0205794	negligible
382	R	R		2157.09	2254.83	2273.97	2257.54	-97.744	-0.148759	negligible	16.4277	0.021695	negligible
155	F	F		4495.46	4313.74	4148.17	4113.29	181.724	0.0985303	negligible	34.8759	0.0233811	negligible
150	P	P		481.507	505.443	496.943	490.889	-23.9365	-0.101125	negligible	6.05492	0.0247061	negligible
332	D	D		19.3004	22.5391	22.7583	22.0249	-3.23876	-0.117023	negligible	0.733434	0.0249963	negligible
293	S	S		561.795	564.488	675.609	663.495	-2.69294	-0.00748091	negligible	12.1139	0.0251924	negligible
469	A	A		944.698	912.764	1025.71	1018.63	31.9341	0.131451	negligible	7.07149	0.0254779	negligible
199	R	R		170.448	165.595	198.617	196.83	4.8531	0.0864908	negligible	1.78729	0.0265823	negligible
205	V	V		1937.58	1918.41	1773.66	1756.22	19.1705	0.0244363	negligible	17.4445	0.026687	negligible
327	I	I		924.497	814.749	793.259	781.01	109.748	0.23635	small	12.2487	0.0270376	negligible
177	G	G		181.589	212.07	855.807	825.785	-30.4813	-0.06906	negligible	30.0218	0.0288885	negligible
276	E	E		62.0496	42.6852	54.0426	52.1473	19.3645	0.273631	small	1.89529	0.0290787	negligible
370	G	G		52.8393	68.7969	70.105	67.693	-15.9576	-0.211073	small	2.41196	0.0291448	negligible
144	P	P		34.9063	40.0281	41.3176	39.2386	-5.12171	-0.079082	negligible	2.07896	0.0292202	negligible
329	K	K		156.401	146.161	144.532	142.437	10.2399	0.141376	negligible	2.09471	0.0299368	negligible
471	A	A		2014.23	1863.57	2077.17	2063.36	150.651	0.304832	small	13.8062	0.030151	negligible
284	K	K		28.3219	27.8256	30.4496	29.5472	0.496328	0.0146391	negligible	0.902459	0.0304149	negligible
59	K	K		9.18633	9.55934	11.5592	10.7421	-0.373008	-0.0162307	negligible	0.81712	0.0310188	negligible
248	E	E		540.947	553.493	522.511	517.501	-12.546	-0.086539	negligible	5.00987	0.0318455	negligible
55	G	G		1376.83	1353.03	1429.34	1416.87	23.7997	0.0604941	negligible	12.4699	0.0325149	negligible
191	M	M		326.533	332.308	356.249	349.326	-5.77554	-0.0248148	negligible	6.92257	0.0325601	negligible
134	S	S		1250.19	1290.24	1320.39	1307.76	-40.0522	-0.124676	negligible	12.6252	0.0328323	negligible
439	Y	Y		339.042	330.351	367.664	362.432	8.69146	0.0605229	negligible	5.23235	0.0332199	negligible
148	S	S		11.6925	9.27599	10.7901	10.0073	2.41654	0.113315	negligible	0.782815	0.034356	negligible
474	R	R		851.723	854.697	860.8	851.668	-2.97408	-0.0103362	negligible	9.1319	0.0345655	negligible
123	N	N		147.6	149.924	131.311	129.337	-2.32403	-0.0362943	negligible	1.97419	0.0347213	negligible
249	K	K		754.765	751.897	652.745	644.522	2.86865	0.0105656	negligible	8.22325	0.0347577	negligible
316	L	L		1399.43	1326.53	1218.11	1201.81	72.8975	0.139819	negligible	16.3002	0.0350822	negligible
69	W	W		2985.27	2794.19	2499.42	2471.9	191.081	0.188859	negligible	27.5227	0.0356076	negligible
130	F	F		727.191	721.63	721.704	709.157	5.56003	0.0146046	negligible	12.5477	0.0358361	negligible
129	E	E		270.861	271.674	257.652	254.819	-0.813257	-0.00967812	negligible	2.83355	0.0359548	negligible
188	V	V		1545.7	1550.01	1526.39	1499.38	-4.31608	-0.00491234	negligible	27.0024	0.0382344	negligible
137	A	A		158.849	168.755	226.205	221.625	-9.90583	-0.131599	negligible	4.57988	0.0386573	negligible
475	I	I		462.154	447.082	441.052	431.742	15.0717	0.0648127	negligible	9.30975	0.0402942	negligible
267	N	N		3837.26	3914.36	3197.9	3146.82	-77.1022	-0.055102	negligible	51.0788	0.0419225	negligible
323	K	K		55.9406	48.9576	54.5356	51.7564	6.98299	0.107968	negligible	2.77916	0.0438816	negligible
143	F	F		982.033	969.118	957.227	946.377	12.9143	0.0544516	negligible	10.8495	0.0440415	negligible
202	P	P		414.72	390.737	427.419	409.61	23.9833	0.0601116	negligible	17.8089	0.0446439	negligible
101	G	G		136.649	130.132	148.112	143.306	6.51691	0.137017	negligible	4.80522	0.0447004	negligible
108	T	T		101.905	111.758	87.222	79.677	-9.85233	-0.0481036	negligible	7.54499	0.0450819	negligible
70	V	V		2599.57	2795.33	2553.04	2524.17	-195.761	-0.272218	small	28.8687	0.0460288	negligible
393	A	A		3078.11	2535.74	2434.74	2396.49	542.377	0.590984	medium	38.2536	0.0466606	negligible
154	G	G		2692.31	2833.42	2330.03	2289.93	-141.112	-0.138523	negligible	40.0956	0.0479341	negligible
337	D	D		466.732	511.487	535.129	514.073	-44.7548	-0.108607	negligible	21.0562	0.0480444	negligible
461	G	G		2059.89	2123.49	1882.45	1849.17	-63.6001	-0.0733587	negligible	33.2828	0.0481428	negligible
367	N	N		81.7213	84.6997	88.8146	85.4024	-2.97839	-0.0399186	negligible	3.41217	0.0494737	negligible
365	F	F		1298.48	1425.98	1351.23	1325.39	-127.499	-0.263084	small	25.8337	0.0497203	negligible
454	V	V		806.405	707.929	672.715	655.84	98.4755	0.263426	small	16.8749	0.050553	negligible
363	D	D		290.823	300.77	257.548	249.302	-9.94649	-0.0595645	negligible	8.24585	0.052273	negligible
226	T	T		1216.01	1133.47	1185.87	1165.82	82.5383	0.232055	small	20.0434	0.0538633	negligible
394	R	R		1353.57	1284.17	1580.26	1539.99	69.4058	0.11463	negligible	40.262	0.0562772	negligible
140	D	D		77.1633	78.4967	97.1849	90.7191	-1.33335	-0.0157104	negligible	6.4658	0.0563261	negligible
120	T	T		123.918	106.212	205.177	193.9	17.7058	0.135619	negligible	11.2773	0.0566328	negligible
100	G	G		111.996	109.193	124.785	121.268	2.80272	0.0933767	negligible	3.51689	0.0576447	negligible
259	P	P		46.4119	47.4069	53.8549	51.2118	-0.994945	-0.0250399	negligible	2.6431	0.0586467	negligible
118	M	M		732.939	739.271	1023.61	995.158	-6.33235	-0.0236506	negligible	28.4505	0.0597	negligible
430	K	K		1678.6	1673.52	1436.49	1415.73	5.08494	0.0118671	negligible	20.7619	0.061209	negligible
26	Q	Q		805.903	765.45	804.376	780.99	40.4535	0.0971862	negligible	23.3868	0.0617709	negligible
132	A	A		651.931	644.054	721.43	702.944	7.87691	0.0252867	negligible	18.4862	0.0620065	negligible
296	P	P		84.665	80.692	71.6595	67.5511	3.97299	0.0451505	negligible	4.10843	0.0624628	negligible
385	S	S		1793.68	1931.68	2039.73	1986.31	-138.006	-0.162243	negligible	53.4236	0.0648254	negligible
139	I	I		705.628	644.671	780.719	757.229	60.9572	0.213785	small	23.4903	0.0653046	negligible
169	G	G		1427.2	1433.25	1484.06	1439.91	-6.05168	-0.00759227	negligible	44.145	0.0685642	negligible
359	E	E		56.5342	70.719	72.5582	67.4741	-14.1848	-0.238147	small	5.08412	0.0689245	negligible
33	I	I		595.178	607.132	592.7	576.887	-11.9538	-0.0501856	negligible	15.813	0.0704163	negligible
273	F	F		1893.72	1991.15	1867.66	1824.14	-97.4283	-0.158372	negligible	43.5192	0.0705849	negligible
48	F	F		1963.92	2132.75	1883.39	1839.75	-168.837	-0.273074	small	43.644	0.0736106	negligible
338	K	K		888.62	966.604	1041.56	989.549	-77.9846	-0.125285	negligible	52.0095	0.0749086	negligible
180	I	I		1353.16	1454.81	2600.87	2509.1	-101.649	-0.171194	negligible	91.7717	0.0772589	negligible
278	V	V		42.3759	47.6904	42.8451	40.2897	-5.31447	-0.140552	negligible	2.55538	0.0796597	negligible
63	I	I		3087.64	3351.39	3247.98	3187.18	-263.752	-0.3424	small	60.8001	0.0807241	negligible
85	I	I		3903.29	3394.35	3587.15	3449.25	508.943	0.262214	small	137.892	0.0812058	negligible
99	L	L		1093.43	1138.45	1043.59	1015.53	-45.0212	-0.133268	negligible	28.0576	0.0812344	negligible
453	I	I		2592.49	2653.29	2261.44	2210.44	-60.7953	-0.0811684	negligible	51.0059	0.0826741	negligible
53	E	E		530.804	484.64	462.076	434.979	46.1645	0.121634	negligible	27.0974	0.0826835	negligible
422	N	N	Helix	620.216	1291.61	1247.91	1132.49	-671.395	-0.45	small	115.425	0.0829108	negligible
159	F	F		5121.9	4661.25	3453.13	3313.02	460.652	0.287263	small	140.11	0.0851771	negligible
381	I	I		1403.5	1471.21	1457.46	1416.32	-67.7083	-0.146658	negligible	41.1457	0.0891111	negligible
341	V	V		1133.04	1203.48	1422.92	1330.81	-70.4364	-0.0781668	negligible	92.1112	0.089535	negligible
223	D	D		624.853	614.648	477.509	455.853	10.2051	0.0429146	negligible	21.6565	0.0923158	negligible
268	C	C		3677.43	3264.01	2969.85	2878.73	413.42	0.372003	small	91.1134	0.0930436	negligible
435	L	L		1645.49	1552.77	1734.38	1689.68	92.7267	0.209307	small	44.6973	0.0932358	negligible
351	E	E		771.866	726.758	656.844	599.978	45.1085	0.0697446	negligible	56.8657	0.0932734	negligible
136	K	K		311.642	293.964	320.717	306.689	17.6784	0.126138	negligible	14.0279	0.0932793	negligible
125	D	D		495.878	462.619	389.898	376.028	33.2584	0.16108	negligible	13.8696	0.0940896	negligible
41	L	L		1741.66	1907.76	1709.26	1671.12	-166.098	-0.360259	small	38.1434	0.094786	negligible
110	S	S		91.3958	88.86	111.826	101.963	2.53578	0.0299951	negligible	9.86272	0.0950417	negligible
244	C	C		1677.22	1576.36	1630.21	1584.79	100.862	0.216241	small	45.4223	0.0960995	negligible
74	P	P		1404.66	1338.45	1417.97	1383.78	66.2103	0.216502	small	34.1912	0.0965146	negligible
254	L	L		884.989	910.527	778.83	749.474	-25.5383	-0.076973	negligible	29.356	0.0967624	negligible
40	T	T		525.096	505.203	471.221	456.959	19.8932	0.133242	negligible	14.2621	0.0978861	negligible
68	G	G		2684.76	2706.58	2427.95	2345.91	-21.8247	-0.0192827	negligible	82.0396	0.0984307	negligible
462	A	A		3409.6	3538.99	3051.38	2975.36	-129.391	-0.180246	negligible	76.0135	0.0989404	negligible
135	L	L		1399.86	1299.34	1557.71	1472.59	100.525	0.136482	negligible	85.1229	0.101279	negligible
133	D	D		143.193	145.724	174.985	167.329	-2.53135	-0.0579432	negligible	7.65678	0.10152	negligible
326	F	F		424.929	312.445	375.508	355.662	112.484	0.540411	medium	19.8463	0.102151	negligible
107	T	T		949.895	1005.31	863.94	812.834	-55.4108	-0.100259	negligible	51.1065	0.102513	negligible
328	F	F		1192.85	1155.67	1147.44	1108.2	37.1829	0.0882549	negligible	39.2418	0.102828	negligible
472	Q	Q		499.731	542.749	559.786	544.84	-43.018	-0.300892	small	14.9458	0.103729	negligible
78	E	E		1130.61	1085.19	1124.1	1097.82	45.4165	0.19107	negligible	26.2779	0.103812	negligible
360	D	D		504.262	539.282	422.101	382.446	-35.0202	-0.0822513	negligible	39.655	0.1067	negligible
178	F	F		825.697	966.074	2931.89	2726.35	-140.377	-0.157316	negligible	205.537	0.107952	negligible
211	D	D	Catalytic	15820.2	12937.5	12392.8	11875.8	2882.71	0.670365	medium	517.036	0.108195	negligible
43	A	A		205.873	217.731	191.959	183.079	-11.8575	-0.13429	negligible	8.87995	0.108636	negligible
52	L	L		2908.58	3061	2882.1	2762.27	-152.417	-0.127851	negligible	119.827	0.109013	negligible
481	V	V		1428.22	1269.63	1460.97	1419.23	158.59	0.351735	small	41.7435	0.110224	negligible
465	A	A		1230.59	1247.11	1201.37	1151.2	-16.5173	-0.0336279	negligible	50.1687	0.115585	negligible
187	D	D		479.849	488.992	480.186	460.836	-9.14348	-0.0484346	negligible	19.3501	0.116019	negligible
480	S	S		982.265	867.68	1016.57	979.626	114.585	0.37078	small	36.9437	0.11901	negligible
149	E	E		155.625	129.399	150.556	128.982	26.2259	0.142376	negligible	21.5747	0.122223	negligible
185	N	N		21.2407	23.0336	26.3257	21.8426	-1.79284	-0.0542583	negligible	4.48314	0.122792	negligible
23	L	L		697.42	717.167	721.58	686.257	-19.747	-0.0670997	negligible	35.3227	0.125536	negligible
160	P	P		640.614	806.892	2264.65	2046.67	-166.279	-0.115015	negligible	217.973	0.125758	negligible
247	I	I		1948.5	2034.85	1854	1778.18	-86.3471	-0.137523	negligible	75.818	0.130075	negligible
166	I	I		655.096	726.619	718.661	663.191	-71.5233	-0.174243	negligible	55.4708	0.130189	negligible
312	E	E		3555.47	3259.8	2566.75	2442.15	295.674	0.273863	small	124.601	0.130536	negligible
432	A	A		1833.88	1830.05	1717.06	1650.06	3.82682	0.00722716	negligible	66.9947	0.13142	negligible
174	W	W		1521.11	1454.5	1203.92	1101.28	66.6066	0.063237	negligible	102.64	0.131885	negligible
29	N	N		372.041	414.119	451.84	418.673	-42.0774	-0.168413	negligible	33.1666	0.132291	negligible
364	L	L		2728.09	2932.53	2845.58	2721.11	-204.445	-0.244552	small	124.475	0.134345	negligible
484	I	I		94.5731	167.697	130.682	106.323	-73.124	-0.37335	small	24.3595	0.136568	negligible
448	D	D		172.921	135.654	139.455	123.126	37.2672	0.283393	small	16.3284	0.13713	negligible
354	P	P		8.15906	18.4885	52.2528	32.6878	-10.3294	-0.150021	negligible	19.565	0.137738	negligible
145	Q	Q		1.62872	1.02111	3.02275	1.22823	0.607611	0.115809	negligible	1.79452	0.13812	negligible
65	M	M		2521.02	2591.99	2743.94	2630.06	-70.9664	-0.0772318	negligible	113.881	0.139224	negligible
122	Q	Q		6.95835	12.2763	8.17677	6.73559	-5.31794	-0.193773	negligible	1.44118	0.141325	negligible
234	T	T	β-hairpin	614.751	1201.99	6566.35	5837.01	-587.235	-0.245489	small	729.333	0.144424	negligible
380	L	L		1570.85	1845.82	1782.01	1680.46	-274.967	-0.397673	small	101.553	0.145393	negligible
438	I	I		928.82	871.202	907.941	874.464	57.618	0.290964	small	33.4772	0.154223	negligible
406	K	K		355.841	324.3	347.869	322.873	31.5416	0.205242	small	24.9958	0.156313	negligible
258	I	I		849.322	817.985	875.908	830.797	31.3376	0.114375	negligible	45.1104	0.156518	negligible
175	T	T		1547.13	1536.19	2452.36	2182.21	10.9411	0.0105263	negligible	270.146	0.157755	negligible
181	P	P		152.607	152.056	216.251	199.082	0.551699	0.00675652	negligible	17.1687	0.157861	negligible
335	K	K		507.942	552.187	588.857	508.446	-44.2451	-0.0982606	negligible	80.4109	0.158877	negligible
346	Y	Y		790.025	1117.69	1687.04	1481	-327.667	-0.355709	small	206.039	0.163206	negligible
46	K	K		170.355	153.164	155.877	143.99	17.1915	0.221894	small	11.8868	0.16421	negligible
377	E	E		962.129	825.372	902.076	859.874	136.757	0.476415	small	42.2027	0.165431	negligible
324	Q	Q		108.346	108.385	106.029	92.0665	-0.039079	-0.000420292	negligible	13.9626	0.165682	negligible
113	R	R		39.9226	46.5706	53.308	42.8292	-6.64804	-0.0797501	negligible	10.4788	0.166931	negligible
300	T	T		1098.48	1236.72	1187.44	1104.56	-138.247	-0.267838	small	82.8862	0.167752	negligible
466	V	V		1998.02	2016.54	2033.18	1931.18	-18.5176	-0.0310019	negligible	102.006	0.172958	negligible
71	M	M		870.681	1154.43	1049.61	960.1	-283.75	-0.511721	medium	89.5128	0.173357	negligible
339	P	P		1039.41	1046.66	1013.6	917.319	-7.25351	-0.0124616	negligible	96.2787	0.175042	negligible
106	D	D		4.74431	5.0755	16.7147	9.41227	-0.331195	-0.0268456	negligible	7.30244	0.176343	negligible
345	S	S		979.003	1338.41	1672.4	1464.33	-359.408	-0.384321	small	208.075	0.17721	negligible
277	H	H		152.228	201.254	249.707	221.105	-49.026	-0.332783	small	28.6012	0.177796	negligible
126	E	E		229.504	227.889	293.892	268.807	1.61479	0.0134802	negligible	25.0844	0.177907	negligible
56	L	L		2570.6	2611.78	2353.02	2216.9	-41.1793	-0.0502887	negligible	136.116	0.178739	negligible
121	T	T		455.663	466.581	669.904	625.861	-10.9185	-0.0594129	negligible	44.0424	0.179077	negligible
95	V	V		1912.33	1927.3	1870.15	1765.89	-14.9715	-0.021451	negligible	104.258	0.179804	negligible
334	S	S		93.9962	103.756	114.129	96.278	-9.75987	-0.108046	negligible	17.851	0.18262	negligible
283	T	T		789.145	787.024	754.256	712.731	2.12126	0.00922754	negligible	41.5256	0.187076	negligible
414	I	I		2796.51	2847.07	2798.31	2626.86	-50.5585	-0.0523909	negligible	171.446	0.187328	negligible
420	V	V	Helix	7462.04	5833.02	4891.13	4449.04	1629.02	0.513872	medium	442.084	0.195587	negligible
119	R	R		534.986	641.721	1382.19	1220.28	-106.734	-0.281733	small	161.906	0.195802	negligible
114	L	L		1556.89	1680.04	1458.91	1318.53	-123.146	-0.20805	small	140.372	0.197322	negligible
310	L	L		5533.95	4940.4	5772.33	5324.58	593.556	0.245398	small	447.752	0.197618	negligible
451	I	I		1815.94	1780.8	1879.49	1745.08	35.1383	0.0504357	negligible	134.404	0.197956	negligible
269	E	E		4402.75	3783.65	5011.4	4588.39	619.106	0.275713	small	423.007	0.201651	small
217	V	V		2672.91	2569.83	2539.22	2438.89	103.082	0.202436	small	100.33	0.204175	small
301	F	F		2634.1	2722.54	2603.01	2414.45	-88.4436	-0.0907626	negligible	188.565	0.205468	small
396	S	S		5207.38	3998.48	3617.61	3316.36	1208.9	0.556236	medium	301.25	0.208341	small
22	E	E		101.671	42.6734	62.7235	47.4287	58.9973	0.624491	medium	15.2948	0.208468	small
308	Y	Y		1775.68	917.035	2052.07	1658.92	858.649	0.456152	small	393.152	0.20926	small
235	G	G	β-hairpin	4014.08	2679.07	2553.39	2135.28	1335.01	0.469208	small	418.11	0.211483	small
233	G	G	β-hairpin	7062.26	7209.98	11161.7	10320.8	-147.716	-0.0302306	negligible	840.936	0.212781	small
423	R	R	Helix	841.681	1706.52	1932.92	1629.93	-864.836	-0.555185	medium	302.994	0.215301	small
20	P	P		129.987	68.7365	87.1529	67.3296	61.2509	0.418718	small	19.8234	0.218997	small
320	D	D		670.329	678.214	650.58	597.448	-7.88515	-0.0307913	negligible	53.1316	0.219729	small
30	F	F		1704.22	1792.2	1844.1	1716.36	-87.9808	-0.146112	negligible	127.738	0.219788	small
271	G	G		3646.95	2220.41	2714.92	2389.98	1426.54	0.902192	large	324.937	0.222248	small
257	D	D		111.266	99.3812	136.67	115.324	11.8852	0.141245	negligible	21.3467	0.222883	small
291	E	E		67.6723	61.9698	46.2777	39.6989	5.70259	0.127343	negligible	6.57878	0.223283	small
266	I	I		3153.89	2800.67	2663.59	2483.54	353.22	0.381873	small	180.051	0.226838	small
390	A	A		3120.61	2960.13	2463.62	2270.73	160.483	0.16357	negligible	192.893	0.226917	small
251	Q	Q		289.327	291.882	284.48	263.296	-2.55503	-0.0256317	negligible	21.184	0.22806	small
340	F	F		435.688	471.009	687.548	479.022	-35.3211	-0.061956	negligible	208.526	0.232929	small
450	P	P		166.088	170.902	166.263	136.001	-4.81457	-0.0367211	negligible	30.2623	0.233046	small
231	I	I	β-hairpin	17463.2	16112.1	17432.3	16291.4	1351.13	0.245317	small	1140.88	0.236544	small
91	N	N		935.345	1021.2	1137.57	940.344	-85.8552	-0.142086	negligible	197.231	0.239452	small
392	A	A		4492.88	4604.16	3918.75	3531.46	-111.28	-0.0603635	negligible	387.289	0.242415	small
313	I	I		2606.32	2551.04	2607.43	2414.64	55.2763	0.0694759	negligible	192.783	0.243369	small
443	Q	Q		497.207	513.768	527.943	484.931	-16.5604	-0.094379	negligible	43.0129	0.244168	small
305	S	S		2498.42	3788.82	2835.41	2559.89	-1290.4	-0.964361	large	275.522	0.251333	small
374	T	T		55.8705	45.2097	57.9496	48.597	10.6608	0.27351	small	9.3526	0.252187	small
216	L	L		4100.87	3761.09	3740.91	3463.66	339.784	0.274299	small	277.253	0.255041	small
387	L	L		2915.77	3061.13	2868.16	2615.33	-145.363	-0.149917	negligible	252.826	0.259177	small
388	I	I		4137.32	4185.43	4662.01	4257.13	-48.1154	-0.0273097	negligible	404.882	0.268198	small
245	S	S		100.643	109.159	150.004	110.193	-8.51629	-0.0933032	negligible	39.8108	0.287781	small
90	T	T		92.6759	151.824	179.825	104.34	-59.1476	-0.246537	small	75.4841	0.298111	small
280	L	L		1222.81	1231.59	1329.42	1200.71	-8.77639	-0.0208042	negligible	128.716	0.300074	small
434	A	A		1339.26	1299.69	1269.26	1175.16	39.562	0.126475	negligible	94.0993	0.302476	small
384	L	L		2583.58	2768.76	2924.16	2652.57	-185.18	-0.201867	small	271.59	0.307545	small
395	L	L		4921.36	5026.28	4498.58	4145.2	-104.927	-0.0931872	negligible	353.374	0.313283	small
449	Y	Y		2251.26	2184	2153.71	2010.67	67.2632	0.155942	negligible	143.038	0.325873	small
89	G	G		364.814	509.579	1513.62	1005.72	-144.764	-0.230908	small	507.899	0.326733	small
478	G	G		17.5222	18.3778	27.2586	15.1825	-0.855633	-0.0402948	negligible	12.0762	0.334382	small
391	R	R		4502.32	4336.6	3769.69	3391.55	165.723	0.143703	negligible	378.142	0.335903	small
228	M	M		3166.33	3049.44	2939.4	2532.07	116.885	0.0934077	negligible	407.331	0.344912	small
36	V	V		2246.72	2167.84	2131.64	1968.38	78.88	0.161113	negligible	163.258	0.346955	small
156	T	T		7177.49	5353.61	6952.19	5982.36	1823.88	0.587626	medium	969.826	0.353325	small
404	C	C		1334.95	1023.04	1225.91	1069.74	311.917	0.757955	medium	156.175	0.356425	small
398	C	C		3548.02	3519.48	3102.88	2802.33	28.5333	0.0360843	negligible	300.553	0.360061	small
49	I	I		682.297	610.502	651.165	547.076	71.7951	0.239108	small	104.089	0.374133	small
482	G	G		1004.74	954.354	969.754	845.973	50.3908	0.148951	negligible	123.781	0.381402	small
270	Y	Y		2740.88	3487.88	3609.62	3092.65	-746.999	-0.585197	medium	516.969	0.405985	small
303	K	K		3279.11	3071.92	3244.08	2866.45	207.196	0.242766	small	377.635	0.425023	small
402	A	A		2438.89	2262.34	2122.5	1873.4	176.552	0.269233	small	249.101	0.425441	small
431	A	A		2590.86	2422.34	2131.32	1889.69	168.514	0.263308	small	241.633	0.442135	small
281	P	P		247.973	303.227	345.081	252.759	-55.2537	-0.273089	small	92.3223	0.445365	small
485	G	G		66.2161	104.312	99.7984	32.8022	-38.0959	-0.222767	small	66.9963	0.454318	small
290	D	D		805.842	682.276	741.071	598.597	123.566	0.458541	small	142.474	0.494545	small
401	A	A		2297.43	2113.66	2149.03	1907.53	183.77	0.432838	small	241.499	0.537356	medium
230	V	V		1713.1	1499.04	2274.17	1684.39	214.06	0.228188	small	589.781	0.614806	medium
232	F	F	β-hairpin	6362.25	5653.7	4554.85	3275.98	708.548	0.23081	small	1278.88	0.630393	medium
405	Q	Q		322.897	258.732	302.263	234.804	64.1658	0.64923	medium	67.459	0.675897	medium
306	S	S		5031.78	6153.27	5784.72	4203.99	-1121.49	-0.473759	small	1580.73	0.683899	medium

## Sheet: Differences Summary
				RMSF				DCC				BC					RED	WT value is higher	RED	>= 2 stdev
				apo wt - apo mut		holo wt - holo mut		apo wt - apo mut		holo wt - holo mut		apo wt - apo mut		holo wt - holo mut
resid	wt sequence	mut sequence	Notes	values	z-scores	values	z-scores	values	z-scores	values	z-scores	values	z-scores	values	z-scores		BLUE	G238V value is higher	BLUE	<= 2 stdev
18	D	D		2.65693	9.49925	0.876732	3.83865	0.116251	1.08854	0.0968224	0.928289	-2720.14	-8.01461	-2419.46	-9.70145
19	V	V		2.26297	8.16603	0.613635	2.77294	0.18357	1.64679	0.139292	1.30136	-317.774	-0.961937	-613.014	-2.47866
20	P	P		1.59599	5.90883	0.0774204	0.600935	0.156505	1.42235	0.223057	2.03718	-12.8503	-0.0667678	-342.42	-1.39673
21	K	K		0.54937	2.36688	-0.224447	-0.621818	0.190465	1.70397	0.269633	2.44632	-1362.7	-4.02955	-1995.46	-8.00617
22	E	E		0.556764	2.39191	-0.340405	-1.09152	0.1311	1.21168	0.334946	3.02005	874.06	2.53695	-1354.18	-5.4421
23	L	L		0.408542	1.8903	-0.413479	-1.38751	0.141684	1.29945	0.259224	2.35488	17.1826	0.0214002	-83.6475	-0.362074
24	M	M		0.0548024	0.693177	-0.353951	-1.14639	0.182418	1.63724	0.243937	2.2206	-454.242	-1.36257	-378.297	-1.54018
25	Q	Q		-0.165072	-0.0509167	-0.251711	-0.732255	0.135698	1.24981	0.299009	2.70437	111.893	0.299443	-710.723	-2.86934
26	Q	Q		0.0678651	0.737383	-0.196505	-0.508633	0.0781119	0.772267	0.276963	2.51071	65.9408	0.16454	-243.086	-0.999565
27	I	I		0.00837636	0.536063	-0.237048	-0.672859	0.11404	1.07021	0.209021	1.91388	-146.471	-0.459041	-450.15	-1.82748
28	E	E		-0.176077	-0.0881601	-0.126216	-0.22392	0.114631	1.07511	0.270715	2.45583	-49.8011	-0.175245	-331.675	-1.35377
29	N	N		-0.11269	0.126352	-0.059917	0.0446323	0.0374113	0.434753	0.259958	2.36134	-4.1772	-0.0413062	-56.6267	-0.254035
30	F	F		0.00676543	0.530611	-0.115823	-0.181822	0.0535298	0.568417	0.184128	1.69521	-34.0471	-0.128996	-97.6887	-0.418215
31	E	E		-0.0770844	0.246848	-0.15466	-0.339138	0.0974184	0.932369	0.221421	2.0228	31.2471	0.0626895	-224.606	-0.925676
32	K	K		-0.712356	-1.90303	-0.0791468	-0.0332605	0.0460771	0.506615	0.234004	2.13334	21.7402	0.0347798	-43.464	-0.201406
33	I	I		-0.104715	0.153343	-0.148054	-0.312379	0.0440128	0.489496	0.160195	1.48498	496.599	1.42883	-645.532	-2.60869
34	F	F		0.0213139	0.579846	-0.133398	-0.25301	0.0173722	0.268576	0.134951	1.26322	-303.443	-0.919867	-453.048	-1.83906
35	T	T		-0.282546	-0.448473	-0.210558	-0.565557	-0.00153832	0.111758	0.0471929	0.492326	-98.8751	-0.319312	-98.668	-0.422131
36	V	V		-0.0403173	0.371275	-0.158439	-0.354445	-0.0812991	-0.549669	-0.0186591	-0.0861423	293.476	0.832519	-313.672	-1.28179
37	P	P		-0.0122184	0.466366	-0.162636	-0.371444	-0.0923502	-0.641311	-0.0353315	-0.232598	-261.644	-0.797157	-118.431	-0.501149
38	T	T		-0.0293377	0.408432	-0.149477	-0.318142	-0.101065	-0.713583	-0.0466762	-0.332254	-64.1344	-0.217323	-67.4292	-0.297227
39	E	E		-0.311698	-0.547125	-0.157241	-0.34959	-0.0909027	-0.629308	-0.039003	-0.26485	-34.1881	-0.12941	-73.8299	-0.32282
40	T	T		-0.0113446	0.469323	-0.169495	-0.399227	-0.115792	-0.835709	-0.0381291	-0.257173	-52.0627	-0.181885	-63.9609	-0.28336
41	L	L		0.0414372	0.647947	-0.16557	-0.38333	-0.155388	-1.16406	-0.0480212	-0.344069	-233.795	-0.715398	-189.959	-0.787143
42	Q	Q		-0.131255	0.0635241	-0.193035	-0.494579	-0.130857	-0.960632	-0.0442567	-0.311	-194.495	-0.600026	-416.463	-1.69279
43	A	A		-0.022751	0.430722	-0.170894	-0.404894	-0.110322	-0.790341	-0.0354162	-0.233342	265.315	0.749845	-596.089	-2.41099
44	V	V		0.00258173	0.516453	-0.143437	-0.293676	-0.152312	-1.13855	-0.0501618	-0.362873	313.796	0.892173	-254.552	-1.04541
45	T	T		-0.0110996	0.470153	-0.125317	-0.220279	-0.195008	-1.49261	-0.0499162	-0.360716	-160.253	-0.499501	-271.459	-1.11301
46	K	K		-0.672854	-1.76934	-0.154875	-0.340008	-0.140148	-1.03768	-0.061818	-0.465266	46.0563	0.106165	-293.411	-1.20078
47	H	H		-0.0743616	0.256063	-0.115694	-0.181299	-0.130312	-0.956113	-0.047053	-0.335564	-1594.43	-4.70984	-915.694	-3.68889
48	F	F		0.00865094	0.536992	-0.0779803	-0.0285356	-0.205001	-1.57549	-0.00921955	-0.00322142	55.5165	0.133938	-135.832	-0.570725
49	I	I		-0.105357	0.151169	-0.0290763	0.169556	-0.250571	-1.95337	-0.0170159	-0.0717077	146.834	0.402021	-74.4275	-0.325209
50	S	S		-0.0675851	0.278995	-0.0275225	0.17585	-0.185903	-1.41711	-0.0214181	-0.110378	-1.7213	-0.0340964	-32.1268	-0.156076
51	E	E		-0.0430659	0.361973	-0.0507491	0.0817678	-0.222625	-1.72164	-0.0302929	-0.188337	-1249.64	-3.69763	-459.953	-1.86667
52	L	L		-0.0441608	0.358268	-0.0558278	0.0611961	-0.274276	-2.14995	-0.0499982	-0.361436	-6.90879	-0.0493254	-17.8862	-0.099137
53	E	E		-0.185019	-0.118421	-0.0656332	0.021478	-0.217679	-1.68062	0.0391081	0.421306	66.8188	0.167118	-99.4268	-0.425165
54	K	K		-0.265717	-0.391518	-0.0916724	-0.0839971	-0.179187	-1.36142	0.0247805	0.295447	-20.2339	-0.0884442	-24.8886	-0.127135
55	G	G		-0.00984734	0.474391	-0.0955345	-0.099641	-0.217073	-1.67559	-0.0119778	-0.0274505	-2.256	-0.0356661	-14.9446	-0.0873756
56	L	L		-0.0775567	0.24525	-0.101613	-0.124262	-0.182222	-1.38659	0.0270135	0.315063	-152.186	-0.475819	-79.3698	-0.34497
57	S	S		-0.037146	0.382007	-0.104312	-0.135194	-0.155608	-1.16588	-0.0229213	-0.123582	-113.683	-0.362785	-113.465	-0.481295
58	K	K		-0.382277	-0.78598	-0.0625291	0.0340517	-0.108178	-0.772568	-0.0214918	-0.111025	-324.704	-0.982283	-210.935	-0.871013
59	K	K		-0.647361	-1.68307	-0.0381459	0.132819	-0.134544	-0.991213	-0.0287893	-0.175129	-14.9777	-0.0730133	-39.566	-0.185821
60	G	G		0.136031	0.968069	-0.00451697	0.269037	-0.189359	-1.44577	-0.00904139	-0.00165645	-10.2242	-0.0590584	-38.1391	-0.180115
61	G	G		0.0429841	0.653182	-0.0421433	0.116627	-0.192759	-1.47397	-0.0224172	-0.119154	33.0124	0.067872	-114.091	-0.483799
62	N	N		-0.00387912	0.494588	-0.0358285	0.142206	-0.235701	-1.83007	-0.0377704	-0.254022	75.8436	0.193612	-82.817	-0.358753
63	I	I		-0.00733084	0.482907	-0.0620513	0.0359868	-0.283561	-2.22695	-0.0866427	-0.683334	-58.2314	-0.199994	-60.9523	-0.27133
64	P	P		-0.0337378	0.393541	-0.0886308	-0.0716767	-0.249116	-1.94131	-0.0316605	-0.200351	-447.069	-1.34151	-253.531	-1.04133
65	M	M		-0.00352913	0.495772	-0.0827161	-0.0477185	-0.203879	-1.56618	-0.0223294	-0.118383	129.205	0.350266	-87.9162	-0.379142
66	I	I		-0.115633	0.116393	-0.0629969	0.0321566	-0.127965	-0.936655	0.0103023	0.168266	-19.1877	-0.0853727	-58.5063	-0.26155
67	P	P		-0.0904107	0.201749	-0.0395614	0.127085	-0.0202718	-0.0435915	0.0353821	0.388576	-34.5424	-0.13045	-94.9612	-0.40731
68	G	G		-0.0239248	0.42675	-0.0199652	0.206462	-0.0285243	-0.112026	0.0398893	0.428169	-134.177	-0.42295	-238.292	-0.980397
69	W	W		-0.124007	0.0880533	-0.0463066	0.0997627	0.0311406	0.382752	0.0115861	0.179543	-412.863	-1.24109	-278.978	-1.14307
70	V	V		-0.0431568	0.361665	-0.0462105	0.100152	0.063564	0.651627	-0.00453258	0.0379506	184.109	0.511449	-143.84	-0.602742
71	M	M		-0.290795	-0.476387	-0.0531569	0.0720147	0.0826946	0.81027	0.018422	0.239592	-13.1086	-0.0675264	-121.332	-0.512749
72	D	D		-0.0404232	0.370916	-0.0656466	0.0214235	0.0756741	0.752052	0.0250026	0.297398	309.969	0.880939	-207.213	-0.856131
73	F	F		-0.103071	0.158906	-0.0509863	0.0808071	0.0437084	0.486972	0.0438478	0.462941	61.6003	0.151798	-55.6848	-0.250269
74	P	P		-0.00901733	0.477199	-0.0123242	0.237413	0.05435	0.575219	0.0850274	0.824678	-3.60323	-0.0396212	-10.7806	-0.0707263
75	T	T		-0.0480766	0.345016	-0.0293602	0.168406	0.0707701	0.711384	0.1053	1.00276	-97.6013	-0.315573	-119.385	-0.504966
76	G	G		0.0353029	0.627187	0.0273377	0.398068	0.0403789	0.459362	0.0652483	0.650931	-1.53345	-0.0335449	-18.1145	-0.10005
77	K	K		-0.543129	-1.33033	-0.00365971	0.272509	0.0881142	0.855213	0.0464236	0.485568	61.1052	0.150344	-59.3423	-0.264893
78	E	E		0.0249974	0.592311	0.0266861	0.395429	0.105706	1.00109	0.0889205	0.858876	34.3724	0.0718645	-92.6568	-0.398096
79	S	S		-0.0267736	0.417109	0.186387	1.04232	0.110505	1.04089	0.116434	1.10056	1823.64	5.32466	-318.525	-1.30119
80	G	G		0.0360927	0.62986	0.19534	1.07858	0.109644	1.03375	0.0607999	0.611855	-20.1255	-0.0881258	-39.9323	-0.187285
81	D	D		-0.0950383	0.186089	0.142931	0.866295	0.11897	1.11109	0.0995272	0.952049	11.8353	0.00570197	-76.1882	-0.332249
82	F	F		-0.0674128	0.279578	0.0312644	0.413974	0.119456	1.11512	0.102463	0.977841	-14.8385	-0.0726047	-32.7971	-0.158756
83	L	L		-0.183184	-0.112214	-0.0394304	0.127616	0.0821161	0.805472	0.0813676	0.792529	30.6085	0.0608147	-65.6728	-0.290204
84	A	A		-0.0837665	0.224235	-0.0714445	-0.00206127	0.0389203	0.447266	0.0597768	0.602868	-1.51723	-0.0334973	-126.951	-0.535217
85	I	I		-0.142567	0.025242	-0.092759	-0.0883984	-0.00499942	0.0830563	0.0455579	0.477964	170.489	0.471463	-66.5705	-0.293794
86	D	D		-0.147767	0.00764588	0.0127695	0.339058	-0.0425108	-0.228012	-0.0534233	-0.391523	-2.17849	-0.0354386	-7.35333	-0.057023
87	L	L		-0.123964	0.0881983	-0.00727205	0.257877	-0.0597612	-0.371062	-0.00971682	-0.00758967	1.92429	-0.023394	-8.25699	-0.0606362
88	G	G		0.0169629	0.565121	-0.112826	-0.169682	-0.0254145	-0.086238	-0.0774227	-0.602343	51.3171	0.121609	-57.7389	-0.258482
89	G	G		0.35695	1.7157	-0.680709	-2.46996	-0.00527586	0.0807638	0.0367496	0.400588	58.1972	0.141807	-24.8019	-0.126789
90	T	T		-0.00555303	0.488923	-0.56832	-2.01472	-0.0125935	0.0200811	-0.0138276	-0.0437003	-31.7173	-0.122156	-57.6669	-0.258194
91	N	N		-0.275993	-0.426293	-0.0792549	-0.0336983	-0.0372236	-0.184167	-0.000984997	0.0691139	-383.964	-1.15625	-159.907	-0.666985
92	L	L		-0.119111	0.104624	-0.105091	-0.138351	-0.055455	-0.335353	-0.0239768	-0.132855	9.65574	-0.000696635	-19.3916	-0.105156
93	R	R		-0.0781485	0.243247	-0.0110235	0.242682	-0.0404617	-0.211019	-0.0190489	-0.0895661	30.4514	0.0603536	-48.009	-0.219578
94	V	V		-0.165044	-0.0508229	-0.0517787	0.0775976	0.0108911	0.214831	0.0145238	0.205349	15.1178	0.0153385	-24.5902	-0.125942
95	V	V		-0.0891534	0.206005	-0.0238052	0.190908	0.0255521	0.336409	0.0696894	0.689943	-44.5546	-0.159843	-36.4229	-0.173253
96	L	L		-0.194028	-0.148912	0.0193933	0.365889	0.0449126	0.496958	0.0878993	0.849906	-139.844	-0.439586	-73.9586	-0.323334
97	V	V		-0.0331976	0.395369	0.0986496	0.686926	0.0639084	0.654483	0.1216	1.14594	-32.3548	-0.124028	-81.9426	-0.355257
98	K	K		-0.543728	-1.33236	0.173447	0.989903	0.0924262	0.890971	0.138528	1.29465	-107.76	-0.345396	-110.775	-0.47054
99	L	L		0.0826792	0.787517	0.193284	1.07025	0.0926964	0.893211	0.179312	1.65291	-21.3711	-0.0917828	-32.4903	-0.157529
100	G	G		0.102018	0.852962	0.288372	1.45542	0.0674989	0.684258	0.1323	1.23994	-12.7272	-0.0664067	-8.17215	-0.0602969
101	G	G		0.0802941	0.779445	-0.0135891	0.232289	0.0875744	0.850736	0.0659767	0.65733	16.761	0.0201624	-43.6568	-0.202177
102	D	D		-0.017212	0.449467	0.137229	0.843199	0.0475151	0.518539	0.0641755	0.641508	44.6755	0.102112	-15.8682	-0.0910685
103	R	R		0.0871386	0.802608	0.164873	0.955174	0.0210188	0.298815	0.0732436	0.721165	8.58124	-0.00385107	-14.7174	-0.0864671
104	T	T		-0.0249568	0.423257	0.289436	1.45973	0.0298709	0.372223	0.128044	1.20255	25.0296	0.0444366	-24.8025	-0.126791
105	F	F		0.0529411	0.686878	0.219466	1.17631	0.0603846	0.625261	0.202376	1.85551	-6.62307	-0.0484866	-5.13721	-0.0481622
106	D	D		-0.0411971	0.368297	0.207882	1.12939	0.0457462	0.503871	0.152381	1.41634	451.882	1.29755	-155.73	-0.650284
107	T	T		-0.074234	0.256495	0.145759	0.877748	0.0410447	0.464883	0.14296	1.33358	-98.5493	-0.318356	-34.5651	-0.165825
108	T	T		-0.114082	0.121641	0.105957	0.716527	0.0144062	0.24398	0.0653863	0.652143	44.9404	0.102889	-30.6183	-0.150044
109	Q	Q		-0.231664	-0.276279	0.0425583	0.459721	-0.00570796	0.0771806	0.0303667	0.344519	0.261773	-0.0282746	-3.66014	-0.0422564
110	S	S		-0.136112	0.0470895	0.0149264	0.347795	-0.0239211	-0.0738542	0.00172254	0.0928978	-79.5682	-0.262633	-66.4033	-0.293125
111	K	K		-0.512308	-1.22603	-0.00699719	0.258991	-0.0401597	-0.208515	-0.0172791	-0.0740192	-10.8815	-0.0609882	-94.9329	-0.407196
112	Y	Y		-0.0951619	0.185671	0.00703606	0.315834	-0.0525366	-0.311152	-0.0250992	-0.142714	-40.8033	-0.14883	-18.5222	-0.10168
113	R	R		-0.630477	-1.62593	0.00967505	0.326524	-0.0599498	-0.372627	-0.0344921	-0.225225	-14.8843	-0.0727392	-13.8443	-0.0829763
114	L	L		-0.115311	0.117483	-0.250305	-0.72656	-0.00547537	0.0791094	-0.0240082	-0.13313	22.3814	0.0366623	-60.8206	-0.270804
115	P	P		-0.019733	0.440936	-0.497389	-1.7274	0.0171781	0.266966	-0.0475248	-0.339709	43.998	0.100123	-13.5261	-0.081704
116	D	D		-0.380121	-0.778682	-0.361424	-1.17666	0.063054	0.647398	-0.0812353	-0.635833	-36.4026	-0.135911	-26.4378	-0.133329
117	A	A		-0.464336	-1.06368	-0.460518	-1.57805	0.0876204	0.851118	-0.0838449	-0.658758	-33.2693	-0.126712	-164.484	-0.685288
118	M	M		-0.141452	0.0290175	-0.431077	-1.4588	0.0640545	0.655695	-0.068001	-0.519579	-17.4414	-0.0802462	-21.1946	-0.112365
119	R	R		-0.521784	-1.2581	-0.365583	-1.19351	0.103417	0.982113	-0.0861085	-0.678642	-2.40251	-0.0360962	-19.1169	-0.104058
120	T	T		-0.624232	-1.6048	-0.429527	-1.45252	0.129203	1.19595	-0.0867398	-0.684187	-3.67759	-0.0398395	-1.97049	-0.0355005
121	T	T		-0.1986	-0.164382	-0.453934	-1.55138	0.0770097	0.763127	-0.0753013	-0.583707	-1.99016	-0.0348857	-6.27737	-0.0527209
122	Q	Q		-0.547474	-1.34504	-0.461809	-1.58328	0.0199336	0.289816	-0.0772528	-0.600851	-45.5752	-0.162839	-44.1117	-0.203996
123	N	N		-0.198292	-0.163341	-0.449114	-1.53186	0.0259809	0.339964	-0.0634181	-0.479321	-231.119	-0.707544	-88.5692	-0.381752
124	P	P		-0.190948	-0.138486	-0.304018	-0.94413	0.022304	0.309473	-0.0779623	-0.607082	68.4486	0.171902	-36.0806	-0.171885
125	D	D		-0.195613	-0.154273	-0.339114	-1.08629	0.0436782	0.486721	-0.056152	-0.415493	-2.87939	-0.0374962	-38.9012	-0.183162
126	E	E		-0.274556	-0.42143	-0.370779	-1.21456	0.00826332	0.193039	-0.0562745	-0.416569	-12.1386	-0.0646788	-5.80405	-0.0508284
127	L	L		-0.147112	0.00986098	-0.309806	-0.967576	-0.00338732	0.0964248	-0.0402387	-0.275705	284.848	0.807191	-66.2339	-0.292448
128	W	W		-0.124538	0.0862556	-0.263575	-0.78031	0.027895	0.355837	-0.0401505	-0.27493	-98.9778	-0.319614	-111.536	-0.473582
129	E	E		-0.247579	-0.330137	-0.296011	-0.911696	0.0270356	0.348711	-0.0494916	-0.356986	6.04412	-0.0112993	-5.75309	-0.0506247
130	F	F		-0.237494	-0.296006	-0.262066	-0.774198	0.00153023	0.137204	-0.0453377	-0.320496	17.9668	0.0237021	-115.82	-0.49071
131	I	I		-0.114729	0.119453	-0.213192	-0.576229	0.0175147	0.269758	-0.0400094	-0.273691	4.40122	-0.0161224	-7.10967	-0.0560488
132	A	A		-0.169949	-0.0674225	-0.223525	-0.618083	0.0399284	0.455626	-0.0286721	-0.1741	-52.9329	-0.184439	-37.181	-0.176284
133	D	D		-0.211817	-0.209113	-0.218154	-0.596326	0.0192675	0.284293	-0.0326738	-0.209252	25.6254	0.0461858	-136.236	-0.57234
134	S	S		-0.132958	0.0577612	-0.143927	-0.295661	0.00180889	0.139515	-0.0364575	-0.242489	9.32013	-0.00168189	-27.3896	-0.137135
135	L	L		-0.0885243	0.208133	-0.118283	-0.191785	0.0248211	0.330347	-0.0243345	-0.135996	-9.606	-0.0572436	-13.3624	-0.0810494
136	K	K		-0.365621	-0.729611	-0.133647	-0.254022	0.0256492	0.337214	-0.00618158	0.0234652	191.278	0.532494	-37.6059	-0.177983
137	A	A		-0.142649	0.0249661	-0.0948486	-0.0968627	0.00669848	0.180063	-0.0138464	-0.0438657	-53.6931	-0.186671	-45.6208	-0.21003
138	F	F		-0.0314868	0.401159	-0.0273861	0.176403	0.00696801	0.182298	0.00144833	0.0904891	-146.816	-0.460052	-46.8518	-0.214952
139	I	I		-0.134325	0.0531354	-0.0216387	0.199683	0.0183015	0.276282	0.0121241	0.184269	332.81	0.947993	-79.0249	-0.343591
140	D	D		-0.157917	-0.0267041	-0.0218325	0.198898	0.0158508	0.255959	0.00163746	0.0921505	6.38419	-0.010301	-19.2153	-0.104451
141	E	E		-0.183264	-0.112482	0.0316075	0.415364	0.0149475	0.248468	0.0100461	0.166015	1.56001	-0.0244634	-13.4053	-0.0812207
142	Q	Q		-0.0512289	0.334348	0.0470271	0.477823	0.0195789	0.286875	0.0208229	0.260683	46.0116	0.106034	-52.5003	-0.237536
143	F	F		0.0246427	0.591111	0.0685109	0.564845	-0.00120182	0.114548	0.00537426	0.124976	10.8177	0.00271462	-11.009	-0.0716397
144	P	P		-0.0584598	0.309877	0.107166	0.721421	0.00228505	0.143464	-0.00639419	0.0215975	3.64265	-0.0183494	-2.52389	-0.0377132
145	Q	Q		-0.414393	-0.894666	0.0878897	0.643342	-0.0159744	-0.00795502	-0.00898961	-0.00120159	-155.11	-0.484401	-36.3953	-0.173143
146	G	G		0.105583	0.865029	0.242976	1.27154	-0.0485788	-0.278332	-0.0126019	-0.0329335	161.08	0.443842	-82.9458	-0.359268
147	I	I		0.144501	0.996732	0.198409	1.09101	-0.0595637	-0.369425	-0.00766967	0.0103932	7.61636	-0.00668368	-15.7089	-0.0904314
148	S	S		-0.284976	-0.456695	0.0947763	0.671237	-0.0523355	-0.309484	0.0172149	0.228988	-24.3308	-0.100471	-90.6096	-0.389911
149	E	E		-0.298246	-0.501604	0.1155	0.75518	0.0139211	0.239957	0.041302	0.440578	249.584	0.703665	-65.9775	-0.291423
150	P	P		-0.264679	-0.388005	-0.0374361	0.135694	0.115549	1.08272	0.10529	1.00267	-73.5854	-0.245069	-10.8986	-0.0711983
151	I	I		-0.175418	-0.0859295	-0.0283573	0.172469	0.101757	0.96835	0.135637	1.26925	168.631	0.466009	-57.3682	-0.257
152	P	P		-0.109491	0.13718	-0.0210249	0.20217	0.100406	0.957148	0.106068	1.00951	-39.982	-0.146419	-26.6427	-0.134149
153	L	L		-0.119217	0.104263	-0.0427183	0.114298	0.0883727	0.857356	0.0846165	0.821068	154.222	0.42371	-21.91	-0.115226
154	G	G		-0.0642164	0.290396	-0.0394715	0.127449	0.0824992	0.80865	0.0429165	0.454761	346.924	0.989428	-44.5021	-0.205557
155	F	F		-0.237904	-0.297396	-0.0665639	0.0177082	-0.00737	0.0633979	-0.0125139	-0.0321604	-0.28796	-0.0298885	-3.93618	-0.0433601
156	T	T		-0.167691	-0.0597805	-0.0989149	-0.113334	-0.0646881	-0.41192	-0.01759	-0.0767505	-44.7552	-0.160432	-29.3198	-0.144852
157	F	F		-0.229807	-0.269992	-0.197539	-0.512822	-0.0200477	-0.0417336	-0.0572294	-0.424957	-20.3992	-0.0889294	-3.92369	-0.0433101
158	S	S		-0.237786	-0.296996	0.160399	0.937051	0.0796693	0.785183	0.0439154	0.463535	-30.4735	-0.118505	-59.4703	-0.265405
159	F	F		-0.169973	-0.0675048	-0.0683818	0.0103443	0.0644619	0.659073	-0.0500482	-0.361875	-24.3706	-0.100588	-13.6379	-0.0821507
160	P	P		-0.258772	-0.368016	-0.0329399	0.153906	0.047912	0.521831	-0.0267041	-0.156812	5.1239	-0.0140008	-4.58466	-0.0459529
161	A	A		-0.136275	0.0465349	0.0363858	0.434719	0.054954	0.580228	0.0689598	0.683534	-6.07825	-0.0468871	-13.3833	-0.0811329
162	S	S		-0.192338	-0.143192	-0.0446013	0.10667	0.05074	0.545283	-0.0169508	-0.0711358	-0.348672	-0.0300667	-0.903892	-0.0312359
163	Q	Q		-0.0793569	0.239158	-0.0838623	-0.0523612	0.0927035	0.89327	-0.109104	-0.880638	-36.3445	-0.13574	-8.17736	-0.0603178
164	N	N		-0.271365	-0.410631	0.019466	0.366183	0.0996997	0.951287	0.00145746	0.0905692	-12.9395	-0.0670297	-4.36149	-0.0450606
165	K	K		-0.217713	-0.229064	0.0225382	0.378627	0.100789	0.960321	0.102606	0.979093	84.5159	0.219072	-68.7096	-0.302347
166	I	I		-0.0948673	0.186668	-0.00975685	0.247812	0.100737	0.959887	0.0422093	0.448548	-0.746404	-0.0312344	-3.50071	-0.0416189
167	N	N		-0.153976	-0.0133685	-0.0374332	0.135706	0.085693	0.835135	0.071802	0.708501	-11.4176	-0.062562	-6.44686	-0.0533986
168	E	E		-0.0873826	0.211997	-0.0560873	0.0601448	0.0977046	0.934742	-0.0205682	-0.102912	-214.055	-0.657449	-30.2194	-0.148449
169	G	G		-0.0958814	0.183236	-0.105064	-0.138241	0.0706809	0.710645	-0.126415	-1.03271	-12.3631	-0.0653376	-6.45131	-0.0534164
170	I	I		-0.217422	-0.228078	-0.0569712	0.0565645	0.0750453	0.746837	-0.0616448	-0.463744	25.2996	0.0452294	-11.3969	-0.0731905
171	L	L		-0.215042	-0.220024	-0.0761149	-0.0209796	0.0590696	0.614357	-0.0424853	-0.295439	29.6714	0.0580637	-35.5687	-0.169838
172	Q	Q		-0.452879	-1.02491	-0.0103778	0.245297	0.0509029	0.546633	-0.0289695	-0.176712	-17.1197	-0.0793017	-14.7342	-0.0865345
173	R	R		-1.01781	-2.93673	-0.0714954	-0.0022678	0.0510432	0.547797	-0.0459221	-0.32563	-511.833	-1.53164	-237.854	-0.978645
174	W	W		-0.159113	-0.0307517	-0.178656	-0.436336	0.0402252	0.458087	-0.0471848	-0.336722	36.8234	0.0790599	-17.7068	-0.0984198
175	T	T		-0.250115	-0.338718	-0.201874	-0.530383	0.018231	0.275697	-0.0366026	-0.243764	0.176615	-0.0285246	-5.90152	-0.0512182
176	K	K		-0.649415	-1.69002	-0.328947	-1.04511	0.0363334	0.425814	-0.00853628	0.00278062	57.7736	0.140564	-13.2238	-0.0804951
177	G	G		-0.390138	-0.812581	-0.414654	-1.39228	0.0369846	0.431214	-0.03052	-0.190332	-47.42	-0.168255	-20.3868	-0.109135
178	F	F		-0.201785	-0.17516	-0.369695	-1.21016	0.0958913	0.919706	-0.0587383	-0.438212	-5.56235	-0.0453726	-3.98233	-0.0435446
179	D	D		-0.358917	-0.706924	-0.421718	-1.42089	6.07247e-05	0.125018	-0.0939335	-0.74738	5.77071	-0.012102	-1.57017	-0.0338999
180	I	I		-0.18767	-0.127394	-0.381876	-1.2595	0.0509049	0.54665	-0.0905375	-0.717548	3.13383	-0.0198431	-3.11357	-0.040071
181	P	P		-0.353905	-0.689963	-0.353566	-1.14483	0.046393	0.509235	-0.0918954	-0.729476	10.4806	0.00172492	-8.03539	-0.0597501
182	N	N		-0.406088	-0.866558	-0.273091	-0.818858	0.0634165	0.650404	-0.0807042	-0.631169	-109.467	-0.350406	-67.0807	-0.295834
183	I	I		-0.164608	-0.0493481	-0.222471	-0.613812	0.0783111	0.773919	-0.0780257	-0.60764	-56.7961	-0.19578	-18.1455	-0.100174
184	E	E		-0.482017	-1.12352	-0.127047	-0.227286	0.0605801	0.626883	-0.108885	-0.87872	-46.843	-0.166561	-13.7558	-0.0826223
185	N	N		-0.418582	-0.908841	-0.0872579	-0.0661154	0.0749597	0.746127	-0.0977144	-0.780592	-9.99151	-0.0583754	-5.30333	-0.0488264
186	H	H		-0.402622	-0.854828	-0.097194	-0.106363	0.0750329	0.746735	-0.0948124	-0.7551	-4.05827	-0.0409571	-9.86726	-0.0670746
187	D	D		-0.129032	0.0710487	-0.11181	-0.165568	0.0779139	0.770625	-0.101161	-0.810868	29.3413	0.0570945	-26.1431	-0.132151
188	V	V		-0.117517	0.110018	-0.134704	-0.258301	0.0585324	0.609902	-0.103523	-0.831618	19.0292	0.0268211	-7.33333	-0.0569431
189	V	V		-0.0756751	0.251618	-0.127331	-0.228437	0.0901858	0.872392	-0.0691544	-0.529711	9.61579	-0.000813921	-3.68607	-0.04236
190	P	P		-0.153023	-0.0101431	-0.116429	-0.184275	0.0918169	0.885918	-0.0694583	-0.532381	179.651	0.498361	-17.1289	-0.096109
191	M	M		-0.252046	-0.345253	-0.123761	-0.213974	0.0602573	0.624206	-0.0559866	-0.41404	-707.407	-2.10579	-96.6145	-0.41392
192	L	L		-0.0773284	0.246022	-0.142049	-0.288054	0.0611771	0.631833	-0.0479853	-0.343753	-199.663	-0.615197	-43.1596	-0.200189
193	Q	Q		-0.386111	-0.798955	-0.102246	-0.126825	0.0857989	0.836013	-0.044816	-0.315914	-59.855	-0.20476	-12.4676	-0.0774716
194	K	K		-0.663712	-1.73841	-0.178139	-0.43424	0.081085	0.796922	-0.0388149	-0.263198	-168.986	-0.525138	-38.3176	-0.180829
195	Q	Q		-0.218628	-0.232162	-0.243433	-0.698724	0.077731	0.769109	-0.0340663	-0.221485	-190.891	-0.589446	-12.1151	-0.076062
196	I	I		-0.103134	0.158691	-0.186963	-0.469982	0.0746621	0.743659	-0.0265415	-0.155384	2.52194	-0.0216394	-2.89307	-0.0391894
197	T	T		-0.237986	-0.297672	-0.17988	-0.441294	0.0931922	0.897323	0.00275458	0.101964	-537.69	-1.60755	-42.7891	-0.198708
198	K	K		-0.383356	-0.789629	-0.246313	-0.710387	0.0795462	0.784162	-0.00456351	0.0376789	274.139	0.775751	-28.7468	-0.142562
199	R	R		-0.132921	0.0578877	-0.252327	-0.734748	0.0565656	0.593592	-0.0171989	-0.0733152	60.9377	0.149853	-8.26127	-0.0606533
200	N	N		-0.343871	-0.656004	-0.197366	-0.512124	0.0394411	0.451585	-0.0147736	-0.0520106	-54.7859	-0.189879	-11.0933	-0.0719766
201	I	I		-0.145099	0.0166746	-0.188311	-0.475446	0.0682226	0.690259	0.011067	0.174983	-5.77722	-0.0460034	-5.22726	-0.0485222
202	P	P		-0.215517	-0.221631	-0.0994913	-0.115668	0.127053	1.17812	0.10358	0.98765	-0.285313	-0.0298807	-0.300756	-0.0288244
203	I	I		-0.181744	-0.107339	-0.0569873	0.0564994	0.081772	0.80262	0.0879605	0.850443	-10.8124	-0.0607854	-2.29404	-0.0367942
204	E	E		-0.245087	-0.321701	-0.00143406	0.281525	0.072284	0.723939	0.0466526	0.48758	4.11324	-0.0169678	-1.13243	-0.0321497
205	V	V		-0.173347	-0.0789223	-0.0581481	0.0517974	0.0884197	0.857746	-0.00335246	0.0483172	-1.12693	-0.0323515	-2.60213	-0.0380261
206	V	V		-0.0809231	0.233857	-0.00981306	0.247585	0.115889	1.08554	0.0374163	0.406445	-8.6489	-0.0544338	-11.1524	-0.0722131
207	A	A		-0.0517944	0.332434	-0.0117815	0.239611	0.107166	1.0132	0.0291434	0.333773	-161.371	-0.502781	-78.211	-0.340337
208	L	L		-0.119875	0.102036	-0.0421836	0.116464	0.0756823	0.752119	0.0932948	0.897302	1.64337	-0.0242187	-1.36949	-0.0330976
209	I	I		-0.0487374	0.342779	-0.0519001	0.0771056	-0.0486327	-0.278778	0.046923	0.489955	1.02223	-0.0260422	-3.72391	-0.0425114
210	N	N		-0.418455	-0.908412	-0.0253068	0.184825	-0.0982717	-0.690416	-0.0923513	-0.733481	0.0187916	-0.028988	-0.0626692	-0.0278724
211	D	D	Catalytic	-0.660478	-1.72746	0.00174099	0.294386	-0.0158512	-0.00693314	-0.196315	-1.64673	52.8794	0.126196	-15.8623	-0.0910449
212	T	T		-0.0557169	0.31916	0.0134418	0.341781	-0.232211	-1.80112	-0.245652	-2.08013	-40.3569	-0.14752	-24.6997	-0.12638
213	T	T		-0.0471053	0.348303	-0.0154875	0.224599	-0.108524	-0.775432	-0.0779005	-0.60654	6.58507	-0.00971123	-3.26976	-0.0406955
214	G	G		-0.0044909	0.492518	-0.0285761	0.171583	-0.0509479	-0.297977	-0.0538585	-0.395347	0.0466636	-0.0289061	-0.0483963	-0.0278154
215	T	T		-0.0436738	0.359916	-0.0135683	0.232373	-0.0860077	-0.588715	-0.0917116	-0.727862	54.8908	0.132101	-7.43099	-0.0573335
216	L	L		-0.0170566	0.449993	-0.0274219	0.176258	-0.0907428	-0.627981	-0.119285	-0.970077	1.92295	-0.0233979	-1.31006	-0.0328599
217	V	V		-0.011577	0.468537	-0.040431	0.123563	-0.0437514	-0.2383	-0.0902954	-0.715421	-355.738	-1.07339	-21.3355	-0.112928
218	A	A		-0.0331029	0.395689	-0.0527341	0.0737274	-0.0561373	-0.341011	-0.0892505	-0.706242	-77.2052	-0.255696	-6.07421	-0.0519086
219	S	S		-0.0277087	0.413944	-0.0543312	0.0672581	-0.125008	-0.912131	-0.137161	-1.12711	-91.8785	-0.298772	-4.76996	-0.0466938
220	Y	Y		-0.0589141	0.30834	-0.0302787	0.164686	-0.0738356	-0.487777	-0.0895936	-0.709256	69.0107	0.173553	-5.54044	-0.0497745
221	Y	Y		-0.00127944	0.503386	-0.051416	0.0790667	-0.0304801	-0.128245	-0.0613566	-0.461212	1.30293	-0.0252181	-2.9786	-0.0395313
222	T	T		-0.109948	0.135631	-0.0458653	0.10155	-0.103824	-0.736455	-0.114898	-0.931544	116.151	0.311942	-10.3899	-0.0691641
223	D	D		-0.0324152	0.398017	-0.0397999	0.126119	-0.120343	-0.873444	-0.127752	-1.04446	27.9484	0.0530054	-4.95123	-0.0474186
224	P	P		-0.117389	0.110451	-0.0329886	0.153709	-0.0802886	-0.541289	-0.125124	-1.02137	28.1704	0.053657	-3.1448	-0.0401958
225	E	E		-0.158849	-0.0298567	-0.0326934	0.154905	-0.135663	-1.00049	-0.148034	-1.22261	-33.8351	-0.128373	-4.2275	-0.0445249
226	T	T		-0.0411146	0.368576	-0.0541023	0.0681854	-0.131487	-0.96586	-0.139231	-1.14529	-73.6253	-0.245186	-2.57504	-0.0379177
227	K	K		-0.171455	-0.0725199	-0.0656114	0.0215661	-0.147438	-1.09814	-0.134422	-1.10305	37.3543	0.0806184	-5.98426	-0.051549
228	M	M		-0.0224932	0.431595	-0.0342619	0.148552	-0.15918	-1.19551	-0.151669	-1.25455	127.602	0.345561	-15.0548	-0.0878161
229	G	G		-0.00131705	0.503259	0.00151655	0.293477	-0.129103	-0.946087	-0.134559	-1.10424	120.638	0.325115	-9.03899	-0.0637629
230	V	V		-0.0564646	0.316629	-0.00694823	0.259189	-0.0791033	-0.53146	-0.0876666	-0.692328	715.968	2.07283	-8.50792	-0.0616395
231	I	I	β-hairpin	-0.13187	0.061443	0.00146621	0.293273	-0.0386701	-0.196162	-0.0402987	-0.276232	15.8428	0.0174668	-1.07558	-0.0319224
232	F	F	β-hairpin	-0.327448	-0.600428	-0.0747693	-0.0155289	-0.0525444	-0.311216	0.0714826	0.705696	-0.502009	-0.0305169	-0.0141218	-0.0276783
233	G	G	β-hairpin	-0.245699	-0.323774	-0.00203996	0.27907	-0.0270295	-0.0996311	-0.107762	-0.86885	8.23184	-0.0048768	-0.548057	-0.0298132
234	T	T	β-hairpin	-0.594822	-1.50527	0.491464	2.27807	-0.140026	-1.03667	-0.296245	-2.52456	-5.20838	-0.0443335	-0.125756	-0.0281247
235	G	G	β-hairpin	-0.22032	-0.237888	0.856235	3.75562	-0.279918	-2.19674	-0.284982	-2.42562	28.9058	0.0558161	-0.704732	-0.0304396
236	V	V	β-hairpin	0.116229	0.901056	0.4081	1.94039	-0.411671	-3.28932	-0.205962	-1.73148	-13.5082	-0.0686994	-0.759638	-0.0306591
237	N	N		-0.0438881	0.359191	0.063378	0.544054	-0.300944	-2.3711	-0.181197	-1.51394	-60.3243	-0.206138	-1.42054	-0.0333017
238	G	V		0.0472258	0.667536	0.0694951	0.568832	0	0.124515	0	0.0777664	-275.568	-0.838033	-0.166168	-0.0282862
239	A	A		-0.0503529	0.337312	-0.05415	0.067992	-0.0834264	-0.567309	-0.0441014	-0.309637	16.6299	0.0197776	0.270078	-0.026542
240	Y	Y		-0.0500537	0.338325	-0.0458017	0.101808	-0.109223	-0.781234	-0.0926714	-0.736293	-23.2246	-0.097224	0.385613	-0.02608
241	Y	Y		-0.0478425	0.345808	-0.0569146	0.0567938	-0.0376997	-0.188115	-0.0266566	-0.156395	0.0330625	-0.0289461	0.00201247	-0.0276138
242	D	D		-0.113634	0.123158	-0.0125108	0.236657	-0.00705725	0.0659915	-0.0118479	-0.0263098	1.02369	-0.0260379	0.0714295	-0.0273362
243	V	V		-0.196016	-0.155639	0.0234308	0.382243	-0.000630763	0.119284	-0.017231	-0.0735969	1.12429	-0.0257425	0.0140952	-0.0275655
244	C	C		-0.107312	0.144552	0.115739	0.75615	0.0472962	0.516724	0.00331534	0.10689	27.0065	0.0502403	1.1471	-0.0230354
245	S	S		-0.244477	-0.319639	0.259436	1.33821	0.0278961	0.355847	0.0259484	0.305706	503.878	1.4502	8.38433	0.00590163
246	D	D		-0.243902	-0.317694	0.233442	1.23292	-0.0414961	-0.219597	-0.00678367	0.0181762	0.205661	-0.0284394	4.17474	-0.0109298
247	I	I		-0.00114573	0.503838	0.0551732	0.51082	-0.0413051	-0.218013	0.0225414	0.275778	-8.39531	-0.0536894	0.608578	-0.0251885
248	E	E		-0.194147	-0.149312	-0.0256489	0.183439	-0.0551913	-0.333166	0.0408249	0.436387	26.1388	0.0476929	1.38608	-0.0220798
249	K	K		-0.025239	0.422302	-0.0223841	0.196664	-0.0910293	-0.630358	0.0564351	0.573513	5.27244	-0.0135648	3.00792	-0.0155951
250	L	L		-0.10036	0.168078	0.0189081	0.363923	-0.000322593	0.121839	0.10801	1.02657	8.52064	-0.00402896	2.79773	-0.0164356
251	Q	Q		-0.359306	-0.708242	0.102797	0.703727	0.0210161	0.298793	0.130949	1.22807	20.8768	0.0322452	0.949373	-0.0238259
252	G	G		-0.0483733	0.344012	0.167828	0.967141	0.0164803	0.261179	0.14166	1.32216	36.2206	0.0772903	1.55965	-0.0213858
253	K	K		-0.339234	-0.640313	0.182963	1.02845	0.0402908	0.458631	0.116302	1.09941	199.524	0.556703	14.922	0.0320416
254	L	L		-0.0387793	0.376479	0.0464229	0.475375	0.0996491	0.950867	0.054434	0.555934	3.72891	-0.0180961	1.48319	-0.0216916
255	S	S		-0.227871	-0.263441	0.0900256	0.651994	0.0957159	0.918251	0.0503726	0.520258	120.228	0.323911	6.92543	6.84269e-05
256	D	D		-0.341092	-0.646601	0.053701	0.504856	0.049944	0.538681	0.01315	0.193281	0.722533	-0.026922	0.104255	-0.027205
257	D	D		-0.219277	-0.234357	0.141231	0.859407	0.0373608	0.434334	0.011926	0.182529	185.257	0.514819	9.50073	0.0103654
258	I	I		-0.0405388	0.370525	0.120738	0.776396	0.0538386	0.570978	0.0203433	0.25647	-11.7094	-0.0634185	2.14534	-0.019044
259	P	P		-0.196483	-0.157218	0.199288	1.09458	0.0404131	0.459645	-0.0146831	-0.0512152	-1.62233	-0.0338058	1.06333	-0.0233703
260	P	P		-0.394686	-0.827972	0.297191	1.49114	0.0247382	0.329659	-0.0121096	-0.0286085	-93.7653	-0.304312	7.97238	0.0042545
261	S	S		-0.313553	-0.553404	0.25125	1.30505	0.0542191	0.574134	-0.0371978	-0.248992	-69.7018	-0.233668	12.008	0.0203903
262	A	A		-0.127813	0.0751746	0.113699	0.747886	0.0738777	0.737155	-0.0289492	-0.176534	5.0981	-0.0140766	0.847381	-0.0242337
263	P	P		-0.179114	-0.0984393	0.0213726	0.373906	0.0745192	0.742475	-0.016286	-0.0652958	5.76016	-0.0121329	1.31483	-0.0223647
264	M	M		-0.0627064	0.295506	-0.0567826	0.0573284	0.0240145	0.323658	-0.0303046	-0.18844	-40.9577	-0.149283	5.0691	-0.00735381
265	A	A		-0.0539186	0.325246	-0.0467417	0.0980003	-0.0195416	-0.0375368	-0.0418127	-0.289532	22.5655	0.0372028	7.2002	0.00116705
266	I	I		-0.0788436	0.240895	-0.05232	0.0754046	-0.0925118	-0.642651	-0.0187688	-0.0871053	-97.744	-0.315992	16.4277	0.0380617
267	N	N		-0.249839	-0.337785	-0.0232276	0.193247	-0.191277	-1.46167	-0.036226	-0.240456	181.724	0.504448	34.8759	0.111824
268	C	C		-0.0765605	0.248621	-0.00925932	0.249828	-0.298471	-2.35059	-0.0825012	-0.646954	-23.9365	-0.0993138	6.05492	-0.00341216
269	E	E		-0.172184	-0.0749862	0.0205048	0.370391	-0.316767	-2.50231	-0.0603702	-0.452547	-3.23876	-0.0385512	0.733434	-0.0246893
270	Y	Y		0.0114382	0.546425	0.0557507	0.513159	-0.277465	-2.1764	-0.0894443	-0.707945	-2.69294	-0.0369488	12.1139	0.0208138
271	G	G		0.0206857	0.57772	0.0415197	0.455514	-0.229246	-1.77654	-0.214495	-1.80643	31.9341	0.0647064	7.07149	0.00065243
272	S	S		0.0163998	0.563215	0.0119352	0.335679	-0.234566	-1.82065	-0.171273	-1.42676	4.8531	-0.0147958	1.78729	-0.0204756
273	F	F		0.0424629	0.651418	0.0219365	0.37619	-0.239144	-1.85862	-0.211592	-1.78093	19.1705	0.027236	17.4445	0.0421275
274	D	D		0.0115214	0.546706	-0.0556465	0.0619304	-0.193732	-1.48203	-0.164665	-1.36871	109.748	0.293147	12.2487	0.0213528
275	N	N		0.091631	0.817811	-0.031689	0.158973	-0.140788	-1.04299	-0.159153	-1.32029	-30.4813	-0.118527	30.0218	0.0924158
276	E	E		-0.110413	0.134057	0.000190862	0.288107	-0.108177	-0.772557	-0.160997	-1.33649	19.3645	0.0278055	1.89529	-0.0200438
277	H	H		-0.00747358	0.482424	-0.148225	-0.313071	-0.125961	-0.920037	-0.107036	-0.862478	-15.9576	-0.0758902	2.41196	-0.017978
278	V	V		0.13507	0.964817	0.0358319	0.432475	-0.116224	-0.83929	-0.0862732	-0.680089	-5.12171	-0.044079	2.07896	-0.0193095
279	V	V		0.00644799	0.529537	-0.249374	-0.722788	-0.101769	-0.719419	-0.0663475	-0.505054	10.2399	0.00101844	2.09471	-0.0192465
280	L	L		0.0559935	0.697208	-0.128675	-0.233881	-0.147117	-1.09547	-0.069113	-0.529347	150.651	0.413226	13.8062	0.0275802
281	P	P		-0.0350166	0.389213	-0.0565971	0.0580799	-0.0969674	-0.6796	-0.119303	-0.970231	0.496328	-0.0275861	0.902459	-0.0240135
282	R	R		-0.200746	-0.171646	0.140744	0.857436	-0.155747	-1.16704	-0.000791393	0.0708145	-0.373008	-0.0301382	0.81712	-0.0243547
283	T	T		0.0124615	0.549888	0.0594292	0.528059	-0.0961696	-0.672984	0.0471163	0.491653	-12.546	-0.0658747	5.00987	-0.00759064
284	K	K		-0.335401	-0.627341	0.010176	0.328553	-0.0629369	-0.397397	0.040473	0.433296	23.7997	0.040826	12.4699	0.0222371
285	Y	Y		0.0013995	0.512452	-0.0463228	0.0996971	-0.0691116	-0.448602	0.0245081	0.293054	-5.77554	-0.0459985	6.92257	5.69977e-05
286	D	D		-0.0231278	0.429447	-0.0679798	0.0119729	-0.140527	-1.04082	-0.0328975	-0.211217	-40.0522	-0.146625	12.6252	0.0228582
287	I	I		-0.0928809	0.19339	-0.108971	-0.154068	-0.150614	-1.12447	-0.0678657	-0.518391	8.69146	-0.00352749	5.23235	-0.0067011
288	T	T		-0.0720687	0.263822	-0.0899784	-0.0771352	-0.116067	-0.837985	-0.0522721	-0.381411	2.41654	-0.0219489	0.782815	-0.0244919
289	I	I		-0.113237	0.124503	-0.140953	-0.283615	-0.131508	-0.966031	-0.0787934	-0.614384	-2.97408	-0.0377742	9.1319	0.00889064
290	D	D		-0.166258	-0.054932	-0.259946	-0.765609	-0.135022	-0.995176	-0.0611979	-0.459818	-2.32403	-0.0358658	1.97419	-0.0197283
291	E	E		-0.306075	-0.528099	-0.186117	-0.466556	-0.0377305	-0.18837	-0.116198	-0.942961	2.86865	-0.0206216	8.22325	0.00525757
292	E	E		-0.223393	-0.248286	-0.118477	-0.192573	-0.0498108	-0.288548	-0.135174	-1.10965	72.8975	0.184963	16.3002	0.0375521
293	S	S		-0.098538	0.174245	-0.208011	-0.55524	-0.169146	-1.27815	-0.121252	-0.987354	191.081	0.531915	27.5227	0.0824235
294	P	P		-0.37265	-0.753401	-0.300197	-0.928654	-0.218682	-1.68894	-0.0375639	-0.252208	5.56003	-0.0127205	12.5477	0.0225481
295	R	R		-1.2252	-3.63859	-0.334191	-1.06635	-0.242505	-1.88649	-0.0173185	-0.0743659	-0.813257	-0.0314306	2.83355	-0.0162924
296	P	P		-0.442906	-0.991158	-0.177107	-0.43006	-0.351764	-2.79254	-0.018436	-0.0841819	-4.31608	-0.0417139	27.0024	0.0803433
297	G	G		-0.0109687	0.470596	-0.0350768	0.14525	-0.2741	-2.14849	-0.0585233	-0.436323	-9.90583	-0.0581238	4.57988	-0.00930992
298	Q	Q		-0.250839	-0.34117	-0.0297039	0.167014	-0.131168	-0.963212	-0.116922	-0.949315	15.0717	0.015203	9.30975	0.00960176
299	Q	Q		-0.227449	-0.262011	-0.0160564	0.222295	-0.164638	-1.24077	-0.1775	-1.48146	-77.1022	-0.255393	51.0788	0.176609
300	T	T		-0.0117535	0.46794	-0.110931	-0.162007	-0.135702	-1.00081	-0.14059	-1.15722	6.98299	-0.00854305	2.77916	-0.0165098
301	F	F		0.011994	0.548305	-0.116347	-0.183946	-0.169146	-1.27815	-0.164624	-1.36835	12.9143	0.00886967	10.8495	0.0157584
302	E	E		-0.0813267	0.232492	-0.0504017	0.083175	-0.165099	-1.24459	-0.156923	-1.3007	23.9833	0.0413651	17.8089	0.0435845
303	K	K		-0.118364	0.107151	-0.124753	-0.217994	-0.0962436	-0.673598	-0.0678869	-0.518577	6.51691	-0.00991135	4.80522	-0.0084089
304	M	M		-0.118626	0.106263	-0.116432	-0.184289	-0.0714392	-0.467904	-0.0127226	-0.0339936	-9.85233	-0.0579668	7.54499	0.00254566
305	S	S		-0.0789251	0.240619	-0.0987799	-0.112787	-0.00462586	0.086154	-0.0601647	-0.450742	-195.761	-0.603743	28.8687	0.0878051
306	S	S		-0.0218252	0.433855	-0.0632756	0.0310278	0.0131118	0.233246	-0.117917	-0.958059	542.377	1.56322	38.2536	0.125329
307	G	G		-0.0639507	0.291295	-0.119401	-0.196313	0.0556826	0.586269	-0.07827	-0.609786	-141.112	-0.443309	40.0956	0.132694
308	Y	Y		-0.199157	-0.166269	-0.0566314	0.0579409	0.0167106	0.26309	-0.0831897	-0.653002	-44.7548	-0.16043	21.0562	0.0565682
309	Y	Y		-0.103876	0.156181	-0.0456648	0.102362	-0.0612893	-0.383734	-0.0797581	-0.622858	-63.6001	-0.215755	33.2828	0.105454
310	L	L		0.000674099	0.509997	-0.0643024	0.0268687	-0.0902798	-0.624142	-0.0353711	-0.232946	-2.97839	-0.0377868	3.41217	-0.0139788
311	G	G		-0.113905	0.122242	-0.0848283	-0.0562744	-0.0771994	-0.515671	-0.0566741	-0.42008	-127.499	-0.403345	25.8337	0.0756701
312	E	E		-0.154632	-0.0155884	-0.0571246	0.0559433	-0.0639537	-0.405829	-0.0945614	-0.752895	98.4755	0.260053	16.8749	0.0398499
313	I	I		-0.128083	0.074259	-0.0397011	0.126519	-0.0521795	-0.308191	-0.036333	-0.241395	-9.94649	-0.0582432	8.24585	0.00534793
314	L	L		-0.144104	0.0200425	-0.0797253	-0.0356037	-0.0199348	-0.0407976	0.0259407	0.305639	82.5383	0.213266	20.0434	0.0525187
315	R	R		-0.23495	-0.287397	-0.0170997	0.218069	-0.00707491	0.065845	-0.00210275	0.0592952	69.4058	0.174712	40.262	0.133359
316	L	L		-0.119825	0.102205	0.0606347	0.532942	-0.0102548	0.0394751	0.0391249	0.421454	-1.33335	-0.0329575	6.4658	-0.00176933
317	A	A		-0.0567979	0.315501	0.00625566	0.312673	0.0474197	0.517748	0.15056	1.40034	17.7058	0.0229361	11.2773	0.0174689
318	L	L		-0.121378	0.0969509	-0.00968347	0.248109	0.0716558	0.718729	0.163692	1.5157	2.80272	-0.0208152	3.51689	-0.0135601
319	M	M		-0.183043	-0.111734	0.0990076	0.688377	0.0487911	0.529121	0.126457	1.18861	-0.994945	-0.031964	2.6431	-0.0170538
320	D	D		0.0154187	0.559895	0.0995661	0.690639	0.0756917	0.752198	0.19701	1.80837	-6.33235	-0.0476331	28.4505	0.086133
321	M	M		-0.0918337	0.196934	0.011465	0.333774	0.125599	1.16606	0.260195	2.36342	5.08494	-0.0141152	20.7619	0.0553915
322	Y	Y		-0.183244	-0.112416	0.0518622	0.497408	0.110253	1.0388	0.216184	1.9768	40.4535	0.0897168	23.3868	0.0658869
323	K	K		-0.312113	-0.548531	0.104645	0.71121	0.095895	0.919736	0.19801	1.81716	7.87691	-0.00591875	18.4862	0.0462926
324	Q	Q		0.00308493	0.518156	0.0494598	0.487677	0.12453	1.15719	0.266303	2.41707	3.97299	-0.0173796	4.10843	-0.0111949
325	G	G		0.0323993	0.617361	0.0160202	0.352225	0.150252	1.37049	0.276298	2.50487	-138.006	-0.43419	53.4236	0.185984
326	F	F		-0.00291624	0.497847	-0.0439367	0.109363	0.186605	1.67196	0.309135	2.79332	60.9572	0.14991	23.4903	0.0663007
327	I	I		0.0421641	0.650407	-0.054177	0.0678826	0.190669	1.70566	0.257986	2.34401	-6.05168	-0.0468092	44.145	0.148885
328	F	F		0.0165193	0.56362	-0.0144163	0.228939	0.162937	1.47569	0.203103	1.8619	-14.1848	-0.0706855	5.08412	-0.00729378
329	K	K		-0.487002	-1.14039	0.0234423	0.382289	0.180198	1.61883	0.215689	1.97245	-11.9538	-0.064136	15.813	0.0356041
330	N	N		-0.282542	-0.448458	0.0680681	0.563052	0.157605	1.43148	0.123305	1.16093	-97.4283	-0.315065	43.5192	0.146383
331	Q	Q		-0.0904578	0.20159	0.0760438	0.595359	0.137401	1.26393	0.0687069	0.681312	-168.837	-0.524701	43.644	0.146882
332	D	D		-0.174862	-0.0840497	0.0978931	0.683862	0.0931234	0.896753	-0.0520572	-0.379523	-77.9846	-0.257984	52.0095	0.18033
333	L	L		-0.0516565	0.332901	0.122038	0.781663	0.0570483	0.597595	-0.057007	-0.423004	-101.649	-0.327456	91.7717	0.339313
334	S	S		-0.104247	0.154926	0.139284	0.851522	0.0183199	0.276435	-0.173849	-1.44938	-5.31447	-0.0446449	2.55538	-0.0174046
335	K	K		-0.429287	-0.945069	0.071781	0.578092	-0.00495723	0.0834062	-0.198673	-1.66745	-263.752	-0.803345	60.8001	0.215478
336	F	F		0.00874108	0.537297	0.0655539	0.552868	-0.000612464	0.119436	-0.121303	-0.987799	508.943	1.46507	137.892	0.523718
337	D	D		-0.118236	0.107583	0.075038	0.591284	-0.0227071	-0.0637871	-0.11488	-0.931385	-45.0212	-0.161212	28.0576	0.0845621
338	K	K		-0.653781	-1.7048	0.047109	0.478155	-0.0658692	-0.421714	-0.1607	-1.33388	-60.7953	-0.207521	51.0059	0.176317
339	P	P		-0.168606	-0.0628789	0.00392885	0.303248	-0.0785037	-0.526487	-0.187863	-1.57249	46.1645	0.106483	27.0974	0.0807229
340	F	F		-0.121927	0.0950912	-0.0728364	-0.00769931	-0.078452	-0.526059	-0.234437	-1.98161	-671.395	-2.00007	115.425	0.433887
341	V	V		-0.141182	0.029929	-0.0523969	0.0750931	-0.0615724	-0.386083	-0.21288	-1.79225	460.652	1.3233	140.11	0.532587
342	M	M		-0.0546663	0.322715	-0.0712896	-0.00143405	-0.042634	-0.229033	-0.104625	-0.841299	-67.7083	-0.227816	41.1457	0.136893
343	D	D		-0.172265	-0.0752585	-0.0370233	0.137366	-0.0162765	-0.0104603	0.0788474	0.77039	-70.4364	-0.235824	92.1112	0.340671
344	T	T		-0.390532	-0.813914	-0.0235418	0.191974	0.0132172	0.23412	0.00627399	0.132879	10.2051	0.000916013	21.6565	0.0589684
345	S	S		-0.268299	-0.400258	-0.402066	-1.34128	-0.0263634	-0.0941075	-0.134827	-1.1066	413.42	1.18464	91.1134	0.336681
346	Y	Y		-0.318662	-0.570694	-0.360427	-1.17262	0.0352918	0.417177	-0.0865028	-0.682106	92.7267	0.243176	44.6973	0.151094
347	P	P		-0.182219	-0.108945	-0.271289	-0.811555	0.0489025	0.530045	0.013756	0.198604	45.1085	0.103383	56.8657	0.199747
348	A	A		-0.106641	0.146825	-0.390212	-1.29327	0.00960619	0.204175	-0.0332025	-0.213896	17.6784	0.0228555	14.0279	0.0284664
349	R	R		-0.576744	-1.44409	-0.45249	-1.54554	0.0628092	0.645368	-0.0500012	-0.361463	33.2584	0.068594	13.8696	0.0278335
350	I	I		-0.135002	0.050845	-0.411719	-1.38039	0.0989878	0.945384	0.0335802	0.372747	-166.098	-0.51666	38.1434	0.124889
351	E	E		-0.0126167	0.465018	-0.470246	-1.61746	0.117798	1.10137	0.0528809	0.542292	2.53578	-0.0215988	9.86272	0.0118127
352	E	E		-0.0763656	0.249281	-0.559012	-1.97702	0.109189	1.02998	-0.016318	-0.0655768	100.862	0.267058	45.4223	0.153992
353	D	D		-0.033122	0.395625	-0.557538	-1.97105	0.160045	1.45171	0.00411685	0.11393	66.2103	0.165332	34.1912	0.109087
354	P	P		-0.0151863	0.456322	-0.663706	-2.40109	0.199772	1.78115	0.0876036	0.847308	-25.5383	-0.104016	29.356	0.0897537
355	F	F		-0.317692	-0.567412	-0.513121	-1.79113	0.237629	2.09508	0.101563	0.969933	19.8932	0.0293576	14.2621	0.029403
356	E	E		-0.231386	-0.275336	-0.649059	-2.34176	0.256857	2.25453	0.156324	1.45098	-21.8247	-0.0931143	82.0396	0.300401
357	N	N		-0.312904	-0.551209	-0.53899	-1.89591	0.247943	2.18062	0.125434	1.17962	-129.391	-0.408897	76.0135	0.276307
358	L	L		-0.0812473	0.23276	-0.58132	-2.06738	0.206161	1.83413	0.0813252	0.792157	100.525	0.26607	85.1229	0.312729
359	E	E		-0.315884	-0.561294	-0.493992	-1.71365	0.180938	1.62496	0.0220249	0.271241	-2.53135	-0.0364745	7.65678	0.0029926
360	D	D		-0.135997	0.0474764	-0.524178	-1.83591	0.14026	1.28764	-0.0310028	-0.194573	112.484	0.301177	19.8463	0.0517305
361	T	T		-0.126779	0.0786727	-0.474172	-1.63336	0.129702	1.20008	-0.00523756	0.0317578	-55.4108	-0.191713	51.1065	0.17672
362	D	D		-0.270874	-0.408969	-0.378259	-1.24485	0.149512	1.36436	-0.00434526	0.0395961	37.1829	0.0801154	39.2418	0.12928
363	D	D		-0.254256	-0.352734	-0.402161	-1.34167	0.119623	1.1165	-0.091049	-0.722041	-43.018	-0.155332	14.9458	0.0321366
364	L	L		-0.12986	0.0682447	-0.313199	-0.98132	0.0701667	0.706381	-0.0911516	-0.722942	45.4165	0.104287	26.2779	0.0774465
365	F	F		-0.077342	0.245976	-0.246343	-0.710511	0.0794087	0.783022	-0.0527661	-0.38575	-35.0202	-0.131852	39.655	0.130933
366	Q	Q		-0.385403	-0.796556	-0.279241	-0.843769	0.0945325	0.908437	-0.0911699	-0.723103	-140.377	-0.44115	205.537	0.794188
367	N	N		-0.320355	-0.576424	-0.271097	-0.810778	0.0671353	0.681243	-0.170782	-1.42245	2882.71	8.43379	517.036	2.03967
368	E	E		-0.228159	-0.264414	-0.156018	-0.344637	0.0323306	0.392621	-0.197749	-1.65933	-11.8575	-0.0638535	8.87995	0.00788328
369	F	F		-0.110947	0.13225	-0.0642066	0.0272564	0.0319599	0.389546	-0.144538	-1.19191	-152.417	-0.476495	119.827	0.451487
370	G	G		-0.230277	-0.271584	-0.0971089	-0.106019	0.0748333	0.74508	-0.121451	-0.989103	158.59	0.436531	41.7435	0.139283
371	I	I		-0.119995	0.10163	-0.0933691	-0.0908699	0.102669	0.975907	-0.0165329	-0.0674648	-16.5173	-0.0775331	50.1687	0.17297
372	N	N		-0.436464	-0.969357	-0.153681	-0.33517	0.141448	1.29749	0.0480863	0.500174	-9.14348	-0.0558858	19.3501	0.0497467
373	T	T		-0.233174	-0.281386	-0.21295	-0.575247	0.149533	1.36453	0.102895	0.981631	114.585	0.307345	36.9437	0.120092
374	T	T		-0.264432	-0.387172	-0.25949	-0.763763	0.205154	1.82578	0.174007	1.60631	26.2259	0.0479486	21.5747	0.0586414
375	V	V		-0.247053	-0.328356	-0.378194	-1.24459	0.233335	2.05947	0.192251	1.76657	-1.79284	-0.0343064	4.48314	-0.0096967
376	Q	Q		-0.344933	-0.659601	-0.303412	-0.941676	0.245512	2.16046	0.259297	2.35552	-19.747	-0.0870147	35.3227	0.113611
377	E	E		-0.161005	-0.0371528	-0.258011	-0.757772	0.181616	1.63059	0.230147	2.09946	-166.279	-0.51719	217.973	0.84391
378	R	R		-0.296582	-0.495971	-0.407081	-1.3616	0.180671	1.62275	0.155525	1.44396	-86.3471	-0.282534	75.818	0.275525
379	K	K		-0.352387	-0.684825	-0.437074	-1.48309	0.242884	2.13866	0.223537	2.04139	-71.5233	-0.239015	55.4708	0.19417
380	L	L		-0.0974115	0.178057	-0.251711	-0.732254	0.197023	1.75836	0.287505	2.60331	295.674	0.838972	124.601	0.470576
381	I	I		-0.125061	0.0844859	-0.251146	-0.729967	0.110894	1.04411	0.179986	1.65883	3.82682	-0.0178087	66.9947	0.240246
382	R	R		-0.156014	-0.0202629	-0.418839	-1.40923	0.149497	1.36424	0.143957	1.34234	66.6066	0.166495	102.64	0.382768
383	R	R		-0.959588	-2.7397	-0.341292	-1.09511	0.164797	1.49112	0.255239	2.31987	-42.0774	-0.15257	33.1666	0.10499
384	L	L		-0.0247264	0.424037	-0.0500232	0.0847083	0.0743622	0.741173	0.269167	2.44223	-204.445	-0.629237	124.475	0.470073
385	S	S		-0.112006	0.128669	-0.228262	-0.637272	0.0114218	0.219232	-0.0319853	-0.203204	-73.124	-0.243714	24.3595	0.0697757
386	E	E		-0.208144	-0.196681	-0.344384	-1.10764	0.0493935	0.534116	0.0392018	0.422129	37.2672	0.0803627	16.3284	0.0376648
387	L	L		-0.0619214	0.298162	-0.144899	-0.299596	0.0164927	0.261282	0.121777	1.1475	-10.3294	-0.0593674	19.565	0.0506059
388	I	I		-0.106101	0.14865	-0.0884173	-0.0708118	-0.0770608	-0.514522	-0.0583106	-0.434455	0.607611	-0.0272594	1.79452	-0.0204467
389	G	G		-0.034295	0.391655	-0.220151	-0.604417	-0.0769508	-0.51361	-0.147587	-1.21869	-70.9664	-0.23738	113.881	0.427712
390	A	A		-0.0518609	0.332209	-0.187463	-0.472009	-0.0638859	-0.405267	-0.107161	-0.863573	-5.31794	-0.0446551	1.44118	-0.0218595
391	R	R		-0.0508705	0.335561	-0.183742	-0.456937	-0.0947258	-0.661011	-0.108897	-0.878824	-587.235	-1.753	729.333	2.88851
392	A	A		-0.0510328	0.335011	-0.154795	-0.339684	-0.114281	-0.823173	-0.215905	-1.81882	-274.967	-0.836268	101.553	0.378423
393	A	A		-0.0487604	0.342702	-0.179958	-0.44161	-0.0851692	-0.581762	-0.261868	-2.22257	57.618	0.140107	33.4772	0.106232
394	R	R		-0.0886801	0.207606	-0.239879	-0.684325	-0.089129	-0.614599	-0.127376	-1.04115	31.5416	0.0635541	24.9958	0.0723202
395	L	L		-0.136981	0.0441458	-0.225551	-0.626289	-0.119396	-0.865596	-0.118367	-0.96201	31.3376	0.0629552	45.1104	0.152745
396	S	S		-0.0775642	0.245224	-0.214347	-0.580906	-0.100229	-0.706644	-0.266989	-2.26756	10.9411	0.00307683	270.146	1.05251
397	V	V		-0.0613455	0.300112	-0.019123	0.209873	-0.212931	-1.64124	-0.182425	-1.52472	0.551699	-0.0274235	17.1687	0.0410246
398	C	C		-0.031054	0.402623	-0.084659	-0.0555884	-0.217899	-1.68244	-0.0849882	-0.668801	-44.2451	-0.158934	80.4109	0.293889
399	G	G		0.0856171	0.79746	0.122153	0.78213	-0.320751	-2.53536	-0.129693	-1.0615	-327.667	-0.990981	206.039	0.796194
400	I	I		-0.0581357	0.310974	0.0889409	0.6476	-0.192091	-1.46843	-0.198772	-1.66832	17.1915	0.0214263	11.8868	0.0199057
401	A	A		-0.0360107	0.385849	-0.0375977	0.135039	-0.173368	-1.31316	-0.0717746	-0.552728	136.757	0.372436	42.2027	0.141119
402	A	A		-0.00896119	0.477389	-0.0180324	0.214291	-0.304014	-2.39656	-0.00821332	0.00561761	-0.039079	-0.0291579	13.9626	0.0282055
403	I	I		-0.0592613	0.307165	0.00934952	0.325205	-0.30307	-2.38873	-0.0133227	-0.039265	-6.64804	-0.0485599	10.4788	0.014276
404	C	C		-0.0583232	0.310339	-0.0417902	0.118057	-0.216943	-1.67451	0.00714712	0.140549	-138.247	-0.434897	82.8862	0.303786
405	Q	Q		-0.32391	-0.588453	-0.0217968	0.199043	-0.193692	-1.4817	0.0384996	0.415961	-18.5176	-0.0834055	102.006	0.380234
406	K	K		-0.447147	-1.00551	0.0158651	0.351597	-0.234799	-1.82259	0.0624986	0.626776	-283.75	-0.862052	89.5128	0.330281
407	R	R		-0.483393	-1.12817	-0.0369918	0.137494	-0.20251	-1.55482	0.0613117	0.616351	-7.25351	-0.0503374	96.2787	0.357334
408	G	G		-0.0597376	0.305553	-0.0118055	0.239514	-0.172434	-1.30542	0.0370683	0.403387	-0.331195	-0.0300154	7.30244	0.00157585
409	Y	Y		-0.0675267	0.279193	-0.0269425	0.1782	-0.153392	-1.14751	0.00966545	0.162671	-359.408	-1.08416	208.075	0.804333
410	K	K		-0.717063	-1.91896	0.0372092	0.438054	-0.115894	-0.836554	0.0148345	0.208078	-49.026	-0.17297	28.6012	0.0867356
411	T	T		-0.128075	0.0742884	-0.0402855	0.124152	-0.121028	-0.879122	-0.0287561	-0.174838	1.61479	-0.0243026	25.0844	0.0726745
412	G	G		-0.0200429	0.439887	-0.0335762	0.151329	-0.14292	-1.06066	-0.0917976	-0.728617	-41.1793	-0.149934	136.116	0.516619
413	H	H		-0.0964069	0.181457	-0.0876343	-0.0676402	-0.171344	-1.29637	-0.149026	-1.23133	-10.9185	-0.0610968	44.0424	0.148475
414	I	I		-0.12194	0.095049	-0.0703954	0.00218808	-0.131283	-0.964165	-0.134273	-1.10174	-14.9715	-0.0729951	104.258	0.389237
415	A	A		-0.0535974	0.326332	-0.0559618	0.0606533	-0.127156	-0.929944	-0.0675872	-0.515944	-9.75987	-0.0576953	17.851	0.0437526
416	A	A		-0.0646272	0.289005	-0.0625381	0.034015	-0.109182	-0.780888	-0.0918966	-0.729487	2.12126	-0.0228157	41.5256	0.138412
417	D	D	Helix	-0.093525	0.19121	-0.00482041	0.267808	-0.0842401	-0.574057	-0.0686332	-0.525133	-50.5585	-0.177469	171.446	0.65788
418	G	G	Helix	-0.140529	0.0321411	0.0456121	0.472091	0.0347729	0.412874	-0.0316692	-0.200427	1629.02	4.75329	442.084	1.73998
419	S	S	Helix	-0.550878	-1.35656	0.111692	0.739756	0.0463766	0.509098	-0.0790074	-0.616263	-106.734	-0.342385	161.906	0.619733
420	V	V	Helix	-0.640767	-1.66076	0.0309591	0.412737	0.0371466	0.432558	-0.0909376	-0.721062	-123.146	-0.390566	140.372	0.533633
421	Y	Y	Helix	-0.669971	-1.75959	-0.0128544	0.235265	0.125015	1.16122	-0.0990765	-0.792557	593.556	1.71347	447.752	1.76265
422	N	N	Helix	-0.389025	-0.808814	0.0596636	0.529009	0.17368	1.56477	-0.0855957	-0.674138	35.1383	0.074113	134.404	0.509772
423	R	R	Helix	-0.967901	-2.76783	0.046547	0.475878	0.096293	0.923036	-0.116877	-0.948924	619.106	1.78848	423.007	1.66371
424	Y	Y	Helix	-0.235788	-0.290233	-0.170959	-0.405159	-0.0392272	-0.200782	-0.190167	-1.59273	103.082	0.273577	100.33	0.373533
425	P	P	Helix	-0.0484216	0.343848	-0.467388	-1.60588	-0.0600543	-0.373493	-0.23224	-1.96231	-88.4436	-0.288688	188.565	0.726328
426	G	G		0.0505708	0.678857	-0.39658	-1.31906	-0.108655	-0.776521	-0.219818	-1.85319	1208.9	3.51995	301.25	1.17688
427	F	F		-0.19482	-0.151591	-0.215116	-0.58402	-0.112165	-0.805629	-0.2181	-1.83811	58.9973	0.144156	15.2948	0.0335322
428	K	K		-0.526365	-1.2736	-0.159318	-0.358003	-0.163907	-1.2347	-0.201889	-1.6957	858.649	2.49171	393.152	1.54434
429	E	E		-0.253389	-0.349799	-0.244402	-0.70265	-0.173147	-1.31133	-0.216908	-1.82763	1335.01	3.89017	418.11	1.64413
430	K	K		-0.27255	-0.414643	-0.144542	-0.298152	-0.153851	-1.15131	-0.224462	-1.89399	-147.716	-0.462696	840.936	3.33473
431	A	A		-0.0114299	0.469035	-0.00344282	0.273388	-0.187526	-1.43057	-0.205257	-1.72528	-864.836	-2.56796	302.994	1.18385
432	A	A		-0.00580004	0.488087	-0.0567056	0.0576405	-0.193276	-1.47825	-0.170331	-1.41848	61.2509	0.150772	19.8234	0.0516389
433	N	N		-0.119399	0.103648	-0.0901109	-0.0776719	-0.179105	-1.36074	-0.14363	-1.18393	-7.88515	-0.0521917	53.1316	0.184817
434	A	A		0.0210698	0.57902	-0.0283818	0.17237	-0.200074	-1.53463	-0.1175	-0.954396	-87.9808	-0.28733	127.738	0.483118
435	L	L		0.0038497	0.520744	-0.00682225	0.259699	-0.194683	-1.48992	-0.0676621	-0.516602	1426.54	4.15889	324.937	1.27159
436	K	K		-0.188358	-0.129721	-0.0220308	0.198095	-0.15208	-1.13663	-0.0622289	-0.468875	11.8852	0.00584854	21.3467	0.0577295
437	D	D		-0.0167005	0.451198	-0.0156621	0.223892	-0.158899	-1.19317	-0.0227444	-0.122029	5.70259	-0.012302	6.57878	-0.00131761
438	I	I		0.024309	0.589982	-0.0328591	0.154234	-0.16757	-1.26508	-0.02174	-0.113206	353.22	1.00791	180.051	0.692283
439	Y	Y		0.0537647	0.689665	-0.0484989	0.0908824	-0.157809	-1.18413	-0.0195271	-0.0937664	160.483	0.44209	192.893	0.743632
440	G	G		-0.00167729	0.502039	-0.0585678	0.0500971	-0.131964	-0.96981	-0.0660291	-0.502257	-2.55503	-0.036544	21.184	0.0570791
441	W	W		0.0809551	0.781682	-0.119459	-0.196549	-0.123196	-0.897103	-0.0760749	-0.590503	-35.3211	-0.132736	208.526	0.806138
442	T	T		-0.145709	0.0146103	-0.16217	-0.369557	-0.0905274	-0.626195	-0.0783	-0.610049	-4.81457	-0.0431774	30.2623	0.0933774
443	Q	Q		-0.077815	0.244376	-0.124287	-0.216106	-0.0774868	-0.518055	-0.0706014	-0.542422	1351.13	3.93748	1140.88	4.53402
444	T	T		-0.25742	-0.363439	-0.0816452	-0.0433807	-0.0702853	-0.458335	-0.0622267	-0.468855	-85.8552	-0.28109	197.231	0.760975
445	S	S		-0.0906365	0.200985	-0.0597397	0.0453502	-0.0602745	-0.37532	-0.0874609	-0.690522	-111.28	-0.355728	387.289	1.52089
446	L	L		-0.392158	-0.819419	-0.0527257	0.0737613	-0.0695131	-0.451931	-0.123578	-1.00779	55.2763	0.133232	192.783	0.743193
447	D	D		-0.151533	-0.00509915	-0.078457	-0.0304665	-0.0516578	-0.303864	-0.103176	-0.828571	-16.5604	-0.0776598	43.0129	0.144359
448	D	D		-0.119813	0.102248	-0.0825877	-0.0471982	-0.0591086	-0.365651	-0.111555	-0.902171	-1290.4	-3.81728	275.522	1.07401
449	Y	Y		-0.0639919	0.291156	-0.0699324	0.00406334	-0.136638	-1.00857	-0.124792	-1.01845	10.6608	0.00225394	9.3526	0.00977309
450	P	P		-0.0657014	0.28537	-0.0597461	0.0453243	-0.164218	-1.23729	-0.092241	-0.732511	339.784	0.968467	277.253	1.08093
451	I	I		-0.0952869	0.185248	-0.0768261	-0.0238604	-0.189914	-1.45037	-0.113458	-0.918891	-145.363	-0.455787	252.826	0.983263
452	K	K		-0.246531	-0.32659	-0.117819	-0.189907	-0.180434	-1.37176	-0.132534	-1.08646	-48.1154	-0.170296	404.882	1.59124
453	I	I		-0.125302	0.0836725	-0.121245	-0.203784	-0.160455	-1.20608	-0.128259	-1.04891	-8.51629	-0.0540445	39.8108	0.131556
454	V	V		-0.0807909	0.234305	-0.128532	-0.233303	-0.169126	-1.27799	-0.120503	-0.980775	-59.1476	-0.202684	75.4841	0.27419
455	P	P		-0.115342	0.117379	-0.0879695	-0.0689979	-0.135054	-0.995435	-0.10351	-0.831499	-8.77639	-0.0548081	128.716	0.487031
456	A	A		-0.0759984	0.250523	-0.040745	0.122291	-0.118722	-0.86	-0.0799214	-0.624292	39.562	0.0870996	94.0993	0.34862
457	E	E		-0.145565	0.0150962	-0.0561614	0.0598449	-0.103646	-0.734981	-0.0700501	-0.537579	-185.18	-0.572679	271.59	1.05829
458	D	D		-0.0734286	0.25922	-0.0484842	0.0909423	-0.0691027	-0.448529	-0.01717	-0.0730607	-104.927	-0.33708	353.374	1.38529
459	G	G		-0.0415464	0.367115	-0.0555269	0.0624148	-0.0696385	-0.452971	-0.00283653	0.0528494	67.2632	0.168423	143.038	0.544295
460	S	S		-0.136546	0.045618	-0.108017	-0.150204	-0.0240463	-0.0748926	0.0345702	0.381444	-144.764	-0.454031	507.899	2.00314
461	G	G		-0.0825224	0.228445	-0.119941	-0.198503	0.00395125	0.157281	0.0632909	0.633737	-0.855633	-0.031555	12.0762	0.0206628
462	A	A		-0.063843	0.29166	-0.0540799	0.0682759	-0.00271127	0.102031	0.0554746	0.565075	165.723	0.457471	378.142	1.48432
463	G	G		-0.00849324	0.478973	-0.0349952	0.145581	-0.0227133	-0.0638383	0.0469607	0.490286	116.885	0.314098	407.331	1.60103
464	A	A		-0.0474266	0.347215	-0.0607216	0.0413731	0.0110959	0.216529	0.0483621	0.502597	78.88	0.202526	163.258	0.62514
465	A	A		-0.0524368	0.33026	-0.0383693	0.131914	0.0665198	0.676139	0.0654928	0.653079	1823.88	5.32534	969.826	3.85008
466	V	V		-0.0380093	0.379086	-0.034899	0.145971	0.075295	0.748908	0.082118	0.799121	311.917	0.886656	156.175	0.596822
467	I	I		-0.0112994	0.469477	-0.0397278	0.126411	0.103931	0.986375	0.0953098	0.915003	28.5333	0.0547225	300.553	1.1741
468	A	A		-0.0462358	0.351246	-0.0256849	0.183294	0.138926	1.27658	0.092334	0.888861	71.7951	0.181727	104.089	0.388561
469	A	A		-0.0397304	0.373261	-0.0155969	0.224157	0.137282	1.26294	0.114852	1.08666	50.3908	0.11889	123.781	0.467298
470	L	L		-0.0430567	0.362004	-0.0314011	0.16014	0.155853	1.41694	0.106085	1.00965	-746.999	-2.22202	516.969	2.0394
471	A	A		-0.0513452	0.333954	-0.0205992	0.203894	0.174763	1.57376	0.120726	1.13826	207.196	0.579226	377.635	1.48229
472	Q	Q		-0.243541	-0.316471	-0.0104408	0.245042	0.155216	1.41166	0.133416	1.24974	176.552	0.489262	249.101	0.968371
473	K	K		-0.576488	-1.44322	-0.0244827	0.188163	0.149039	1.36044	0.127393	1.19683	168.514	0.465668	241.633	0.938511
474	R	R		-0.00947057	0.475666	-0.0456105	0.102583	0.149089	1.36085	0.120666	1.13774	-55.2537	-0.191252	92.3223	0.341515
475	I	I		-0.202788	-0.178557	-0.0161392	0.22196	0.118029	1.10328	0.11794	1.1138	-38.0959	-0.140882	66.9963	0.240253
476	A	A		-0.0928535	0.193483	-0.0226106	0.195747	0.0792039	0.781323	0.10625	1.01111	123.566	0.333711	142.474	0.542037
477	E	E		-0.304043	-0.521221	-0.0436627	0.110472	0.0675913	0.685024	0.0925379	0.890653	183.77	0.510453	241.499	0.937974
478	G	G		-0.191152	-0.139178	-0.0284196	0.172216	0.058093	0.606259	0.098517	0.943176	214.06	0.599375	589.781	2.33053
479	K	K		-2.14683	-6.75754	-0.0195614	0.208098	-0.0693402	-0.450498	0.106013	1.00902	708.548	2.05105	1278.88	5.08577
480	S	S		-1.65801	-5.10329	0.0244229	0.386262	-0.064772	-0.412616	0.13505	1.2641	64.1658	0.159329	67.459	0.242103
481	V	V		-0.963779	-2.75389	0.0159452	0.351922	0.0736598	0.735348	0.145129	1.35263	-1121.49	-3.32143	1580.73	6.29268
482	G	G		-0.173739	-0.0802479	0.0352678	0.43019	0.0856908	0.835117	0.217378	1.98729	0	-0.0290431	0	-0.0276218
483	I	I		-0.181331	-0.10594	0.0994512	0.690173	0.101207	0.963784	0.16707	1.54537	0	-0.0290431	0	-0.0276218
484	I	I		-0.357433	-0.701901	0.375684	1.80909	0.0753863	0.749665	0.208178	1.90648	0	-0.0290431	0	-0.0276218
485	G	G		-0.368315	-0.738727	1.86557	7.84405	-0.0997686	-0.70283	0.214864	1.96521	0	-0.0290431	0	-0.0276218
486	A	A		-0.979984	-2.80873	3.01289	12.4914	-0.0881664	-0.606617	0.0855025	0.828851	0	-0.0290431	0	-0.0276218
